# Supplementary material for: Multiple sexual partnerships and associated factors among young psychoactive-substance-users in informal settlements in Kampala, Uganda
Source: PLoS One. 2020 Oct 6;15(10):e0239323. doi: 10.1371/journal.pone.0239323 (PMC7537871; doi:10.1371/journal.pone.0239323)
Supplement: S1 File — (XLS) [file pone.0239323.s001.xls]

## Sheet: Sheet1
Division	_____________________________GPS	_____________________________GP0	_____________________________GP1	_____________________________GP2	Gender	Age	Levelofeducation	Maritalstatus	Religion	Durationofstayinarea	Mainsourceofincome	Monthlyincome	Stillstayingwithparents	Everusedalcohol	Usedalcoholinthelast12months	Usedalcoholinthelast30days	Frequencyofalcoholuse	Everbeencondonedtostoptakingalco	Condonedbyspousetostopalcohol	CondonedbyFriendstostopalcohol	CondonedbyChildrentostopalcohol	CondonedbyRelativestostopalcohol	EverusedMarijuana	UsedMarijuanainthelast12months	Usedmarijuanainthelast30days	Frequencyofusingmarijuana	Condonedtostoptakingmarijuana	CondonedbySpousetostopmarijuana	condonedbyFriendstostopmarijuana	Condonedbychildrentostopmarijuan	Condonedbyrelativestostopmarijua	CondonedbyPolice	Everusedkhat	Usedkhatinthelast12months	Usedkhatitinthelast30days	Frequencyofusingkhat	Everbeencondonedforusingkhat	Condonedbyspousetostopusingkhat	Condonedbyfriendstostopusingkhat	Condonedbychildrentostopusingkha	CondonedbyRelativestostopusingkh	Condonedbypolicetostopusingkhat	Everusedkuba	Usedkubainthelast12months	Usedkubainthelast30days	Frequencyofusingkuba	Everbeencondonedtousekuba	CondonedbySpousetostopusingkuba	Condonedbyfriendstostopusingkuba
Nakawa	0.336161	32.6212	0	2000	Female	23	Above primary	Single	Catholic	7	Commercial sex work	900000	No	Yes	Yes	Yes	Atleast 5 times a week	Yes	No	1	No	No	Yes	Yes	Yes	Atleast 5 times a week	No						Yes	2			1	Yes	1	Yes	1	No	No
Kawempe					Female	24	Above primary	Single	Protestant/ Anglican	13	Bar attendant	80000	No	Yes	Yes	Yes	Atleast 5 times a week	Yes	No	1	No	1	Yes	Yes	Yes	Atleast 5 times a week	Yes	Yes	1	Yes	1	Yes	Yes	1	1	Atleast 5 times a week	1	Yes	Yes	Yes	1	No	No
Kawempe					Female	22	Primary and below	Single	Catholic	2	Commercial sex work	300000	No	Yes	Yes	Yes	Atleast 5 times a week	No					Yes	Yes	Yes	Atleast 5 times a week	No						Yes	1	1	Atleast 5 times a week	2						No
Kawempe					Female	22	Primary and below	Single	Protestant/ Anglican	6	Commercial sex work	60000	No	Yes	Yes	Yes	Atleast 5 times a week	Yes	No	No	No	1	Yes	Yes	Yes	Atleast 5 times a week	Yes	Yes	Yes	Yes	1	Yes	Yes	1	1	Atleast 5 times a week	1	Yes	Yes	Yes	1	No	No
Kawempe					Female	24	Primary and below	Single	Catholic	10	Commercial sex work	5000	No	Yes	Yes	Yes	Atleast 5 times a week	Yes	No	No	No	1	Yes	Yes	Yes	Atleast 5 times a week	Yes	Yes	Yes	Yes	1	Yes	Yes	1	1	Atleast 5 times a week	1	Yes	Yes	Yes	1	No	Yes	1	1	4 times a week	1	Yes	Yes
Nakawa					Female	24	Primary and below	Single	Muslim	14	Commercial sex work	80000	No	Yes	Yes	Yes	Atleast 5 times a week	Yes	No	No	No	1	Yes	Yes	Yes	Atleast 5 times a week	Yes	Yes	Yes	Yes	1	Yes	Yes	1	1	Atleast 5 times a week	1	Yes	Yes	Yes	1	No	No
Kawempe					Female	22	Primary and below	Divorced/ separated	Catholic	5	Commercial sex work	120000	No	Yes	Yes	Yes	4 times a week	No	No	No	No	No	Yes	Yes	Yes	Atleast 5 times a week	No						Yes	1	1	Monthly/ less	2						Yes	1	1	Atleast 5 times a week	2
Kawempe	0.353908	32.5619	1176.5	2.2	Female	18	Above primary	Single	Born again/ Pentecostal	5	Commercial sex work	150000	No	Yes	Yes	Yes	Monthly/ less	No					Yes	Yes	Yes	2-3 times a week	No						No										Yes	1	1	Monthly/ less	2
Kawempe					Female	23	Above primary	Single	Born again/ Pentecostal	4	Commercial sex work	40000	No	Yes	Yes	Yes	Atleast 5 times a week	No					No										No										No
Kawempe					Female	22	Primary and below	Single	Muslim	3	Commercial sex work	200000	No	Yes	Yes	Yes	Atleast 5 times a week	No					No										Yes	1	1	Atleast 5 times a week	2						Yes	1	1	Atleast 5 times a week	2
Kawempe					Female	20	Above primary	Single	Born again/ Pentecostal	20	Commercial sex work	60000	No	No									Yes	Yes	Yes	Atleast 5 times a week	Yes	Yes	1	Yes	Yes	Yes	No										Yes	1	1	Atleast 5 times a week	1	Yes	1
Kawempe	0.354502	32.5619	1168	4.6	Female	19	Above primary	Married	Muslim	4	Commercial sex work	760000	No	Yes	Yes	Yes	2-3 times a week	Yes	No	1	No	No	Yes	Yes	No		No						Yes	1	1	Atleast 5 times a week	1	Yes	Yes	Yes	Yes	No	No
Kawempe					Female	24	Above primary	Single	Catholic	24	Commercial sex work	260000	No	Yes	Yes	Yes	2-3 times a week	Yes	No	No	No	1	No										No										No
Nakawa					Female	19	Primary and below	Single	Muslim	5	Bar attendant	60000	No	No									Yes	Yes	Yes	Atleast 5 times a week	Yes	Yes	1	Yes	Yes	Yes	Yes	1	1	Atleast 5 times a week	1	Yes	1	Yes	Yes	No	No
Nakawa					Female	20	Primary and below	Single	Catholic	5	Commercial sex work	120000	No	Yes	Yes	Yes	Atleast 5 times a week	No					Yes	Yes	Yes	2-3 times a week	No						Yes	1	1	2-3 times a week	2						Yes	1	1	2-3 times a week	2
Kawempe					Female	23	Primary and below	Divorced/ separated	Protestant/ Anglican	23	Commercial sex work	150000	No	Yes	Yes	Yes	4 times a week	No					Yes	Yes	No		No						No										No
Kawempe					Female	20	Primary and below	Single	Catholic	2	Commercial sex work	200000	No	Yes	Yes	Yes	Atleast 5 times a week	No					Yes	Yes	Yes	2-3 times a week	No						Yes	1	2		2						No
Kawempe	0.353892	32.5618	1164.6	2	Female	23	Above primary	Single	Protestant/ Anglican	7	Commercial sex work	600000	No	Yes	Yes	Yes	Monthly/ less	No					No										No										No
Kawempe	0.334037	32.5749	1186.7	3.6	Female	22	Above primary	Divorced/ separated	Protestant/ Anglican	6	Commercial sex work	500000	No	Yes	Yes	Yes	Atleast 5 times a week	No					Yes	Yes	Yes	Atleast 5 times a week	No						Yes	1	1	2-3 times a week	1	Yes	Yes	Yes	Yes	Yes	No
Kawempe	0.354097	32.5639	0	1845	Female	24	Above primary	Single	Muslim	24	Petty trader	60000	No	Yes	Yes	Yes	Monthly/ less	No					No										No										No
Kawempe	0.346043	32.5862	1181.7	3.4	Female	23	Above primary	Single	Catholic	23	Commercial sex work	300000	No	Yes	Yes	Yes	Atleast 5 times a week	No					No										No										No
Makindye	0.30639	32.6162	1011.3	12.5	Male	22	Primary and below	Single	Muslim	12	Drug dealer	300000	No	Yes	Yes	Yes	Atleast 5 times a week	Yes	No	No	No	1	Yes	Yes	Yes	Atleast 5 times a week	Yes	Yes	Yes	Yes	1	Yes	Yes	1	1	Atleast 5 times a week	1	Yes	Yes	Yes	1	No	No
Kawempe	0.35457	32.5618	1186.6	4	Female	24	Primary and below	Single	Catholic	5	Petty trader	450000	No	Yes	Yes	Yes	Atleast 5 times a week	Yes	No	1	1	1	Yes	Yes	Yes	4 times a week	Yes	Yes	1	Yes	Yes	Yes	Yes	1	1	4 times a week	1	Yes	1	Yes	Yes	No	No
Kawempe	0.355108	32.5612	1165	1.5	Male	22	Primary and below	Single	Muslim	15	Formal employment	200000	No	No									Yes	Yes	Yes	Atleast 5 times a week	Yes	Yes	Yes	Yes	1	Yes	Yes	1	1	Atleast 5 times a week	2						Yes	1	1	Atleast 5 times a week	2
Kawempe	0.35378	32.5619	1172.6	4.5	Male	22	Primary and below	Single	Catholic	22	Petty trader	300000	No	Yes	Yes	Yes	4 times a week	Yes	No	1	No	No	Yes	No			No						Yes	1	1	Monthly/ less	1	Yes	1	Yes	Yes	No	No
Rubaga	0.291065	32.5407	1156.1	4.3	Male	24	Above primary	Single	Muslim	15	Petty trader	240000	No	Yes	Yes	Yes	4 times a week	No					No										Yes	2			2						No
Kawempe	0.354607	32.562	1173.2	4.2	Female	18	Primary and below	Married	Catholic	4	Commercial sex work	500000	No	Yes	Yes	Yes	2-3 times a week	Yes	No	1	No	1	No										Yes	2			1	1	Yes	Yes	Yes	No	Yes	1	1	Atleast 5 times a week	1	Yes	1
Kawempe					Male	24	Primary and below	Single	Catholic	12	Petty trader	360000	No	Yes	Yes	Yes	Atleast 5 times a week	No					Yes	Yes	Yes	2-3 times a week	No						Yes	1	1	4 times a week	2						No
Kawempe	0.354097	32.5639	0	1845	Female	20	Primary and below	Single	Protestant/ Anglican	15	Commercial sex work	60000	No	Yes	Yes	Yes	Monthly/ less	Yes	No	1	No	No	Yes	Yes	Yes	Monthly/ less	Yes	Yes	1	Yes	Yes	Yes	Yes	1	1	Monthly/ less	1	Yes	1	Yes	Yes	No	Yes	1	1	Monthly/ less	1	Yes	1
Kawempe					Female	18	Primary and below	Single	Born again/ Pentecostal	1	Commercial sex work	150000	No	Yes	Yes	Yes	2-3 times a week	Yes	No	No	No	1	No										Yes	1	1	Atleast 5 times a week	1	Yes	Yes	Yes	1	No	No
Kawempe					Male	18	Above primary	Single	Catholic	18	Petty trader	200000	No	Yes	Yes	Yes	Monthly/ less	Yes	No	No	No	1	Yes	Yes	Yes	Atleast 5 times a week	Yes	Yes	Yes	Yes	1	1	Yes	1	1	Atleast 5 times a week	1	Yes	Yes	Yes	1	No	No
Nakawa	0.316084	32.646	0	2333	Male	20	Above primary	Single	Muslim	4	Petty trader	300000	Yes	Yes	Yes	No		No					No										No										No
Kawempe					Female	24	Above primary	Divorced/ separated	Catholic	4	Petty trader	450000	No	Yes	Yes	Yes	Atleast 5 times a week	No					Yes	Yes	Yes	Atleast 5 times a week	No						No										No
Nakawa					Male	18	Above primary	Single	Born again/ Pentecostal	9	Student	0	No	Yes	Yes	Yes	Monthly/ less	No					No										No										No
Nakawa	0.316084	32.646	0	2333	Male	19	Above primary	Single	Catholic	19	Petty trader	80000	No	No									Yes	Yes	Yes	Monthly/ less	No						Yes	1	1	Monthly/ less	2						No
Kawempe					Female	20	Primary and below	Single	Protestant/ Anglican	5	Commercial sex work	150000	No	Yes	Yes	Yes	Atleast 5 times a week	No					Yes	Yes	Yes	Atleast 5 times a week	No						Yes	1	1	Atleast 5 times a week	2						Yes	1	1	Atleast 5 times a week	2
Kawempe	0.354002	32.5621	1113.4	5	Female	21	Primary and below	Divorced/ separated	Catholic	4	Commercial sex work	50000	No	Yes	Yes	Yes	2-3 times a week	Yes	No	1	No	No	Yes	Yes	Yes	Atleast 5 times a week	Yes	Yes	1	Yes	Yes	Yes	No										No
Kawempe	0.355494	32.5626	0	1500	Female	24	Primary and below	Single	Catholic	2	Commercial sex work	30000	No	Yes	Yes	Yes	Atleast 5 times a week	Yes	1	No	No	No	No										No										No
Kawempe					Male	23	Primary and below	Married	Catholic	7	Transporter	300000	No	Yes	Yes	Yes	2-3 times a week	No					Yes	Yes	Yes	Atleast 5 times a week	No						Yes	1	1	Atleast 5 times a week	2						No
Kawempe	0.346085	32.5861	1161.3	8.2	Female	24	Primary and below	Single	Muslim	24	Petty trader	150000	No	Yes	Yes	Yes	Atleast 5 times a week	Yes	No	No	No	1	Yes	Yes	Yes	Atleast 5 times a week	Yes	Yes	Yes	Yes	1	Yes	Yes	1	1	Atleast 5 times a week	1	Yes	Yes	Yes	1	No	Yes	1	1	Atleast 5 times a week	1	Yes	Yes
Kawempe	0.355323	32.5611	1175.5	4.9	Male	18	Above primary	Single	Born again/ Pentecostal	16	Casual labourer	500000	No	Yes	Yes	Yes	Atleast 5 times a week	Yes	No	1	No	No	Yes	Yes	Yes	Atleast 5 times a week	Yes	Yes	1	Yes	1	Yes	Yes	1	1	Atleast 5 times a week	1	Yes	Yes	Yes	Yes	No	No
Kawempe	0.348173	32.589	1172.8	5	Female	24	Primary and below	Single	Protestant/ Anglican	1	Commercial sex work	200000	No	Yes	Yes	Yes	Atleast 5 times a week	No					Yes	Yes	No		No						Yes	1	1	Atleast 5 times a week	2						Yes	1	2		2
Kawempe					Male	22	Primary and below	Single	Catholic	22	Petty trader	4000	No	Yes	Yes	Yes	Atleast 5 times a week	Yes	No	No	No	1	Yes	Yes	Yes	4 times a week	Yes	Yes	Yes	Yes	1	Yes	Yes	1	1	4 times a week	1	Yes	Yes	Yes	1	No	No
Kawempe					Female	22	Above primary	Single	Muslim	19	Bar attendant	270000	No	Yes	Yes	Yes	Atleast 5 times a week	No					No										No										No
Nakawa	0.333072	32.6233	1155.6	14.9	Female	18	Above primary	Single	Protestant/ Anglican	15	Commercial sex work	100000	No	Yes	Yes	Yes	Atleast 5 times a week	Yes	No	No	No	1	Yes	Yes	No		Yes	Yes	Yes	Yes	1	Yes	Yes	1	1	Atleast 5 times a week	1	Yes	1	Yes	1	No	Yes	1	1	Atleast 5 times a week	2
Kawempe	0.354247	32.5611	1156.5	13.1	Male	23	Above primary	Single	Muslim	23	Petty trader	200000	No	No									Yes	Yes	Yes	Atleast 5 times a week	Yes	Yes	Yes	Yes	Yes	1	Yes	1	1	Atleast 5 times a week	1	Yes	Yes	Yes	Yes	Yes	Yes	1	1	Atleast 5 times a week	1	Yes	Yes
Kawempe	0.354343	32.5617	1165	4.8	Male	22	Primary and below	Divorced/ separated	Born again/ Pentecostal	2	Casual labourer	300000	No	Yes	Yes	Yes	Monthly/ less	Yes	1	1	No	No	Yes	Yes	Yes	Atleast 5 times a week	Yes	1	1	Yes	Yes	Yes	Yes	1	1	Atleast 5 times a week	1	1	1	Yes	Yes	No	No
Nakawa	0.312627	32.6536	1176	10.3	Male	19	Above primary	Single	Catholic	19	Petty trader	80000	No	No									Yes	Yes	Yes	Atleast 5 times a week	No						No										No
Kawempe	0.334092	32.5774	0	1500	Male	23	Above primary	Married	Catholic	23	Peasant/ farmer	600000	No	Yes	Yes	Yes	Atleast 5 times a week	Yes	1	1	No	1	Yes	Yes	Yes	Atleast 5 times a week	Yes	1	Yes	Yes	1	Yes	Yes	1	1	Atleast 5 times a week	1	1	1	Yes	Yes	No	No
Makindye	0.305887	32.6166	1039.7	8.4	Male	19	Above primary	Married	Muslim	6	Casual labourer	200000	No	Yes	Yes	Yes	Atleast 5 times a week	Yes	No	No	No	1	Yes	Yes	Yes	Atleast 5 times a week	Yes	Yes	Yes	Yes	1	Yes	No										Yes	1	2		1	Yes	Yes
Kawempe	0.354418	32.5617	1161.7	1.5	Male	20	Above primary	Married	Catholic	20	Casual labourer	250000	No	Yes	Yes	Yes	Monthly/ less	No					No										No										No
Makindye	0.30598	32.6171	1140.7	2.2	Male	21	Above primary	Single	Catholic	21	Formal employment	250000	No	No									Yes	Yes	Yes	Atleast 5 times a week	No						Yes	1	1	2-3 times a week	1	Yes	Yes	Yes	Yes	Yes	No
Kawempe					Male	24	Above primary	Single	Catholic	10	Casual labourer	150000	No	Yes	Yes	Yes	2-3 times a week	No					No										Yes	1	1	2-3 times a week	2						No
Kawempe	0.350545	32.5583	0	2200	Female	24	Above primary	Single	Born again/ Pentecostal	10	Commercial sex work	300000	No	Yes	Yes	Yes	Monthly/ less	Yes	1	1	No	No	Yes	Yes	Yes	Atleast 5 times a week	Yes	1	1	Yes	Yes	Yes	Yes	1	1	Atleast 5 times a week	1	1	1	Yes	Yes	No	No
Kawempe	0.333983	32.5751	1180	4.9	Female	19	Above primary	Single	Muslim	5	Bar attendant		No	No									Yes	Yes	Yes	4 times a week	Yes	Yes	1	Yes	Yes	Yes	Yes	1	1	Monthly/ less	1	Yes	1	Yes	Yes	No	No
Makindye					Male	20	Above primary	Single	Protestant/ Anglican	20	Petty trader	300000	Yes	Yes	Yes	No		No					No										Yes	1	1	Monthly/ less	2						No
Kawempe	0.353883	32.5619	1169.5	4.2	Female	24	Above primary	Married	Catholic	20	Petty trader	600000	No	Yes	Yes	Yes	Atleast 5 times a week	Yes	1	No	No	No	Yes	Yes	Yes	Atleast 5 times a week	No						No										Yes	1	1	Atleast 5 times a week	1	Yes	Yes
Nakawa	0.332186	32.623	0	500	Male	24	Above primary	Single	Catholic	24	Formal employment	900000	No	Yes	Yes	Yes	Atleast 5 times a week	Yes	1	1	No	1	Yes	Yes	Yes	Atleast 5 times a week	Yes	1	1	Yes	1	Yes	Yes	1	1	Atleast 5 times a week	1	1	1	Yes	1	No	Yes	1	1	Monthly/ less	1	1	1
Kawempe	0.347953	32.5855	1159.1	4.7	Male	23	Primary and below	Single	Muslim	23	Casual labourer	600000	Yes	Yes	Yes	Yes	Atleast 5 times a week	Yes	No	1	No	1	Yes	Yes	No		Yes	Yes	1	Yes	1	Yes	Yes	1	1	2-3 times a week	1	Yes	Yes	Yes	1	No	No
Kawempe	0.333975	32.5749	1177.2	5	Female	23	Primary and below	Married	Catholic	21	Commercial sex work	100000	No	Yes	Yes	Yes	2-3 times a week	No					Yes	Yes	Yes	2-3 times a week	No						No										No
Nakawa	0.333192	32.6237	1182	4.3	Male	22	Primary and below	Married	Catholic	10	Casual labourer	100000	No	Yes	Yes	Yes	Atleast 5 times a week	Yes	No	No	No	1	Yes	Yes	Yes	Atleast 5 times a week	No						Yes	1	1	4 times a week	2						No
Makindye	0.30161	32.5745	0	1685	Male	22	Primary and below	Single	Muslim	10	Casual labourer	300000	No	Yes	Yes	Yes	Monthly/ less	Yes	No	1	No	No	Yes	Yes	Yes	Monthly/ less	Yes	Yes	1	Yes	Yes	Yes	Yes	1	1	Monthly/ less	1	Yes	1	Yes	Yes	No	Yes	2			2
Kawempe	0.354528	32.5619	1174.6	4.7	Male	24	Primary and below	Married	Catholic	15	Petty trader	108000	No	Yes	Yes	Yes	Monthly/ less	No					Yes	Yes	No		No						Yes	1	1	Monthly/ less	2						No
Makindye	0.296282	32.575	1162.7	1.7	Male	24	Primary and below	Single	Muslim	4	Casual labourer	180000	Yes	Yes	Yes	No		Yes	No	No	No	1	Yes	Yes	Yes	2-3 times a week	Yes	Yes	Yes	Yes	1	1	Yes	1	1	Atleast 5 times a week	1	Yes	Yes	Yes	1	Yes	No
Kawempe	0.356115	32.573	1158.4	4.8	Female	19	Primary and below	Single	Protestant/ Anglican	3	Petty trader	380000	No	Yes	Yes	Yes	Monthly/ less	Yes	No	1	No	1	No										Yes	1	1	2-3 times a week	2						No
Kawempe					Female	24	Primary and below	Married	Catholic	6	Casual labourer	190000	No	Yes	Yes	Yes	Atleast 5 times a week	No					Yes	Yes	Yes	2-3 times a week	Yes	1	Yes	Yes	Yes	Yes	No										Yes	2			2
Kawempe	0.356122	32.573	1158.4	4.8	Male	23	Primary and below	Divorced/ separated	Catholic	9	Transporter	490000	No	Yes	Yes	Yes	2-3 times a week	No					Yes	Yes	No		No						Yes	1	1	Monthly/ less	1	1	1	Yes	Yes	No	No
Nakawa	0.312462	32.6536	1159.8	7.8	Male	19	Above primary	Single	Born again/ Pentecostal	3	Petty trader	90000	No	Yes	No								No										Yes	1	1	Atleast 5 times a week	2						No
Kawempe	0.346162	32.5862	1151.5	4.9	Male	21	Above primary	Single	Muslim	4	Formal employment	200000	Yes	Yes	Yes	Yes	2-3 times a week	Yes	No	No	No	1	No										No										No
Kawempe	0.354097	32.5639	0	1845	Male	20	Primary and below	Single	Muslim	20	No source of income	0	No	Yes	Yes	Yes	Monthly/ less	No					No										No										Yes	1	1	Monthly/ less	2
Nakawa	0.333185	32.6238	1179.3	3.9	Female	24	Primary and below	Single	Catholic	3	Commercial sex work	250000	No	Yes	Yes	Yes	2-3 times a week	Yes	No	1	No	1	Yes	Yes	Yes	2-3 times a week	No						Yes	1	1	4 times a week	2						Yes	1	1	2-3 times a week	2
Rubaga					Male	19	Primary and below	Divorced/ separated	Born again/ Pentecostal	8	Petty trader	210000	No	Yes	Yes	Yes	Atleast 5 times a week	Yes	No	1	No	No	Yes	Yes	Yes	Atleast 5 times a week	No						Yes	1	1	Atleast 5 times a week	2						No
Kawempe	0.354543	32.5619	1174.5	3.9	Female	23	Primary and below	Single	Born again/ Pentecostal	10	Bar attendant	150000	No	No									Yes	Yes	Yes	Atleast 5 times a week	Yes	Yes	1	Yes	Yes	Yes	Yes	1	1	Atleast 5 times a week	1	Yes	1	Yes	Yes	No	No
Kawempe	0.344702	32.5929	0	200	Female	19	Primary and below	Divorced/ separated	Catholic	1	Bar attendant	50000	Yes	Yes	Yes	Yes	Atleast 5 times a week	Yes	No	No	No	1	No										Yes	1	1	Atleast 5 times a week	2						Yes	1	2		2
Kawempe					Male	21	Primary and below	Single	Catholic	21	Formal employment	600000	No	Yes	Yes	Yes	4 times a week	Yes	No	No	No	1	No										No										Yes	1	1	Atleast 5 times a week	1	Yes	Yes
Rubaga	0.279097	32.5505	1146.2	4.9	Female	21	Above primary	Single	Muslim	1	Petty trader	250000	No	Yes	Yes	Yes	2-3 times a week	Yes	No	1	No	1	Yes	Yes	Yes	4 times a week	Yes	Yes	1	Yes	1	Yes	No										Yes	1	2		2
Makindye	0.306242	32.6165	1125.1	4.3	Female	23	Above primary	Divorced/ separated	Protestant/ Anglican	18	Bar attendant	280000	No	No									Yes	Yes	Yes	2-3 times a week	No						No										No
Nakawa	0.323595	32.6499	1130.9	4.8	Male	24	Above primary	Single	Catholic	4	Formal employment	250000	No	Yes	Yes	Yes	4 times a week	No					No										Yes	1	1	Monthly/ less	2						No
Kawempe					Male	22	Above primary	Single	Catholic	3	Petty trader	300000	No	Yes	Yes	Yes	2-3 times a week	Yes	1	No	No	No	No										No										No
Kawempe					Male	22	Primary and below	Single	Muslim	9	Petty trader	0	No	Yes	Yes	Yes	Monthly/ less	Yes	No	1	No	1	Yes	Yes	No		Yes	Yes	1	Yes	1	Yes	Yes	1	1	Atleast 5 times a week	1	Yes	Yes	Yes	1	No	No
Rubaga					Male	24	Primary and below	Divorced/ separated	Catholic	5	Petty trader	600000	No	Yes	Yes	Yes	2-3 times a week	No					No										No										No
Nakawa					Male	21	Above primary	Single	Protestant/ Anglican	21	Student	0	Yes	Yes	Yes	Yes	Atleast 5 times a week	Yes	No	No	No	1	No										No										No
Kawempe	0.34562	32.5866	1174.6	5	Male	20	Above primary	Single	Protestant/ Anglican	5	Bar attendant	30000	No	Yes	Yes	Yes	2-3 times a week	Yes	No	1	No	No	Yes	Yes	Yes	2-3 times a week	Yes	Yes	Yes	Yes	1	Yes	No										No
Makindye	0.309901	32.6163	0	1700	Male	22	Above primary	Single	Born again/ Pentecostal	22	Formal employment	900000	No	Yes	No								Yes	No			Yes	Yes	1	Yes	1	Yes	Yes	1	1	Atleast 5 times a week	1	Yes	1	Yes	Yes	No	No
Nakawa	0.333125	32.6238	0	122.4	Male	18	Primary and below	Married	Muslim	7	Formal employment	200000	No	Yes	Yes	Yes	2-3 times a week	Yes	1	No	No	1	Yes	No			Yes	Yes	Yes	Yes	1	1	Yes	1	1	Monthly/ less	2						No
Kawempe	0.357907	32.5723	1146.2	4.7	Male	24	Primary and below	Divorced/ separated	Protestant/ Anglican	9	Petty trader	300000	Yes	Yes	Yes	Yes	Atleast 5 times a week	Yes	No	1	No	1	Yes	Yes	Yes	2-3 times a week	No						Yes	1	1	4 times a week	2						No
Kawempe					Male	22	Primary and below	Married	Catholic	22	Casual labourer	300000	No	Yes	Yes	Yes	Atleast 5 times a week	No					Yes	Yes	Yes	Atleast 5 times a week	No						Yes	1	1	Atleast 5 times a week	2						No
Kawempe					Female	18	Above primary	Single	Muslim	15	Commercial sex work	90000	Yes	Yes	Yes	Yes	Atleast 5 times a week	Yes	No	No	No	1	Yes	Yes	Yes	Atleast 5 times a week	Yes	Yes	Yes	Yes	1	Yes	Yes	1	1	Atleast 5 times a week	1	Yes	Yes	Yes	1	No	No
Rubaga	0.27707	32.5532	1153.2	1.8	Male	22	Above primary	Married	Other religion	15	Petty trader	250000	No	Yes	Yes	Yes	Atleast 5 times a week	Yes	1	No	No	1	Yes	Yes	Yes	2-3 times a week	Yes	Yes	Yes	Yes	Yes	1	Yes	1	1	2-3 times a week	1	Yes	Yes	Yes	Yes	Yes	No
Nakawa					Male	18	Above primary	Single	Catholic	18	Student	0	No	Yes	No								No										No										Yes	1	1	4 times a week	1	Yes	Yes
Rubaga					Male	19	Above primary	Single	Muslim	2	Petty trader	50000	No	No									Yes	Yes	Yes	2-3 times a week	Yes	Yes	Yes	Yes	1	Yes	No										No
Kawempe					Male	23	Above primary	Married	Catholic	23	Petty trader	250000	No	Yes	Yes	Yes	Atleast 5 times a week	No					No										No										No
Nakawa	0.32353	32.6499	1118.1	5	Male	21	Above primary	Single	Catholic	15	No source of income	0	No	Yes	Yes	Yes	4 times a week	Yes	No	1	No	1	Yes	Yes	Yes	Atleast 5 times a week	No						Yes	1	1	Atleast 5 times a week	2						No
Nakawa	0.312657	32.6535	1116.9	7.8	Male	20	Above primary	Single	Protestant/ Anglican	8	Transporter	900000	No	Yes	Yes	Yes	Atleast 5 times a week	Yes	No	No	No	1	Yes	Yes	Yes	Atleast 5 times a week	No						No										No
Kawempe	0.353665	32.561	1160.7	3.4	Male	20	Above primary	Single	Muslim	20	Formal employment	300000	No	Yes	Yes	Yes	4 times a week	Yes	No	No	No	1	Yes	Yes	Yes	Atleast 5 times a week	Yes	Yes	Yes	Yes	1	Yes	Yes	1	1	Atleast 5 times a week	1	Yes	Yes	Yes	1	No	No
Makindye					Male	18	Primary and below	Single	Catholic	18	Petty trader	200000	Yes	Yes	Yes	Yes	4 times a week	Yes	No	No	No	1	No										Yes	1	1	4 times a week	2						No
Rubaga	0.293268	32.5401	1168.5	7.6	Male	18	Primary and below	Single	Protestant/ Anglican	1	Peasant/ farmer	450000	No	Yes	Yes	No		No					Yes	Yes	No		Yes	Yes	1	Yes	Yes	Yes	No										No
Rubaga	0.279577	32.5508	1162.4	3.3	Male	24	Primary and below	Divorced/ separated	Catholic	13	Formal employment	600000	No	Yes	Yes	Yes	2-3 times a week	Yes	No	No	No	1	No										No										No
Kawempe	0.333973	32.575	1177.8	2.6	Male	24	Primary and below	Married	Catholic	10	Casual labourer	200000	No	Yes	Yes	Yes	Atleast 5 times a week	No					Yes	Yes	Yes	Atleast 5 times a week	No						Yes	1	1	2-3 times a week	2						No
Kawempe	0.350545	32.5583	0	2200	Male	24	Primary and below	Married	Muslim	24	Peasant/ farmer	150000	No	Yes	Yes	Yes	Atleast 5 times a week	Yes	No	1	No	1	Yes	Yes	Yes	Atleast 5 times a week	Yes	Yes	Yes	Yes	Yes	1	Yes	1	1	Atleast 5 times a week	2						Yes	1	1	2-3 times a week	1	Yes	Yes
Kawempe					Male	20	Primary and below	Single	Muslim	5	Petty trader	90000	Yes	Yes	Yes	No		Yes	No	No	No	1	Yes	Yes	Yes	Atleast 5 times a week	Yes	Yes	Yes	Yes	1	Yes	Yes	1	1	Atleast 5 times a week	1	Yes	Yes	Yes	1	No	Yes	1	1	Atleast 5 times a week	1	Yes	Yes
Makindye	0.30056	32.5743	1141.2	15.9	Male	19	Primary and below	Single	Muslim	5	Petty trader	150000	No	Yes	Yes	No		No					Yes	Yes	Yes	Atleast 5 times a week	No						Yes	1	1	4 times a week	2						No
Kawempe	0.35444	32.5618	1205.8	5	Female	22	Primary and below	Divorced/ separated	Muslim	16	Petty trader	120000	No	Yes	Yes	Yes	2-3 times a week	Yes	No	1	No	No	No										Yes	1	1	2-3 times a week	1	Yes	1	Yes	1	No	No
Kawempe	0.356163	32.5731	1157.9	4.7	Male	24	Primary and below	Married	Catholic	10	Drug dealer	700000	No	Yes	Yes	Yes	Atleast 5 times a week	Yes	1	No	No	No	Yes	Yes	Yes	2-3 times a week	Yes	Yes	1	Yes	Yes	Yes	Yes	1	2		2						No
Kawempe	0.359842	32.571	1174.8	5	Male	23	Above primary	Married	Protestant/ Anglican	23	Transporter	600000	No	Yes	Yes	Yes	4 times a week	Yes	No	No	No	1	No										Yes	1	1	Atleast 5 times a week	2						No
Kawempe	0.356857	32.5709	1186.6	2.7	Male	23	Above primary	Single	Protestant/ Anglican	1	Casual labourer	400000	No	Yes	Yes	Yes	Monthly/ less	Yes	No	1	No	1	No										Yes	1	1	Atleast 5 times a week	2						No
Makindye					Male	20	Above primary	Single	Catholic	1	Petty trader	60000	No	Yes	Yes	Yes	4 times a week	Yes	No	1	No	No	Yes	Yes	Yes	Atleast 5 times a week	Yes	Yes	Yes	Yes	1	Yes	Yes	1	1	Atleast 5 times a week	1	Yes	Yes	Yes	1	No	No
Kawempe					Male	18	Above primary	Single	Born again/ Pentecostal	18	Casual labourer	300000	Yes	Yes	Yes	Yes	Atleast 5 times a week	No					Yes	Yes	Yes	Atleast 5 times a week	No						No										Yes	1	2		2
Kawempe	0.334023	32.5749	1208.1	4.8	Male	24	Above primary	Married	Muslim	24	Petty trader	50000	No	Yes	Yes	Yes	2-3 times a week	Yes	No	No	No	1	Yes	Yes	Yes	Atleast 5 times a week	Yes	Yes	Yes	Yes	1	Yes	Yes	1	1	2-3 times a week	2						Yes	2			1	Yes	1
Rubaga	0.29064	32.5405	1155.2	4.8	Male	24	Above primary	Single	Catholic	24	Formal employment	600000	No	Yes	Yes	Yes	2-3 times a week	Yes	No	1	No	1	Yes	Yes	Yes	4 times a week	No						Yes	2			2						Yes	1	2		2
Nakawa					Male	23	Above primary	Single	Born again/ Pentecostal	1	Petty trader	300000	No	Yes	Yes	Yes	Atleast 5 times a week	Yes	No	1	No	1	No										No										No
Nakawa	0.323527	32.6499	1109	5	Male	19	Above primary	Single	Muslim	8	No source of income	0	No	Yes	Yes	Yes	Atleast 5 times a week	No					Yes	Yes	Yes	Atleast 5 times a week	No						Yes	1	1	Atleast 5 times a week	2						No
Kawempe	0.333978	32.5749	1184.5	4.8	Male	23	Above primary	Married	Protestant/ Anglican	23	Petty trader	50000	No	Yes	Yes	Yes	2-3 times a week	Yes	No	No	No	1	Yes	Yes	Yes	Atleast 5 times a week	Yes	Yes	Yes	Yes	1	Yes	Yes	1	1	2-3 times a week	1	Yes	Yes	Yes	1	No	No
Kawempe	0.350545	32.5583	0	2200	Female	18	Above primary	Single	Catholic	18	Commercial sex work	300000	Yes	Yes	Yes	Yes	Atleast 5 times a week	Yes	No	1	No	No	Yes	Yes	Yes	Atleast 5 times a week	Yes	Yes	1	Yes	Yes	Yes	Yes	1	1	Atleast 5 times a week	1	Yes	1	Yes	Yes	No	No
Nakawa	0.30286	32.6466	0	1600	Male	24	Above primary	Divorced/ separated	Muslim	6	Transporter	350000	No	No									Yes	No			Yes	Yes	1	Yes	1	Yes	Yes	1	1	Atleast 5 times a week	1	Yes	1	Yes	Yes	No	No
Rubaga					Male	23	Above primary	Single	Catholic	4	Casual labourer	550000	No	No									Yes	Yes	Yes	Atleast 5 times a week	No						No										Yes	1	2		2
Kawempe	0.342533	32.5886	1197.7	3.8	Male	23	Above primary	Single	Catholic	13	Casual labourer	250000	No	Yes	Yes	Yes	2-3 times a week	Yes	No	No	No	1	Yes	Yes	Yes	Atleast 5 times a week	Yes	Yes	Yes	Yes	1	Yes	No										No
Makindye	0.30604	32.6171	1136.8	2.5	Male	23	Above primary	Married	Muslim	18	Drug dealer	200000	No	Yes	Yes	Yes	Atleast 5 times a week	Yes	1	No	No	No	Yes	Yes	Yes	Atleast 5 times a week	Yes	1	Yes	Yes	Yes	Yes	Yes	1	1	2-3 times a week	2						No
Nakawa	0.335337	32.6257	1173.9	8.6	Male	24	Above primary	Married	Catholic	1	Casual labourer	450000	No	Yes	Yes	Yes	Atleast 5 times a week	Yes	1	No	No	1	Yes	Yes	Yes	4 times a week	Yes	1	Yes	Yes	1	Yes	No										No
Rubaga					Male	24	Above primary	Single	Muslim	8	Formal employment	800000	No	No									Yes	Yes	Yes	Monthly/ less	Yes	1	Yes	Yes	Yes	Yes	Yes	1	1	Monthly/ less	1	1	Yes	Yes	Yes	No	No
Makindye	0.299143	32.575	0	1624	Male	19	Above primary	Single	Muslim	7	Petty trader	200000	Yes	Yes	Yes	Yes	Monthly/ less	Yes	No	No	No	1	Yes	No			Yes	Yes	Yes	Yes	1	Yes	No										No
Nakawa	0.301385	32.6469	1186.6	7.1	Male	18	Above primary	Single	Born again/ Pentecostal	14	Formal employment	250000	No	Yes	Yes	Yes	4 times a week	Yes	No	1	No	No	Yes	Yes	No		Yes	Yes	Yes	Yes	1	Yes	Yes	1	2		1	Yes	1	Yes	Yes	No	Yes	2			2
Nakawa	0.323598	32.6499	1141.1	7.5	Male	18	Above primary	Single	Catholic	10	Petty trader	500000	No	Yes	Yes	Yes	4 times a week	No					Yes	Yes	Yes	4 times a week	No						Yes	1	1	4 times a week	2						No
Nakawa	0.316084	32.646	0	2333	Male	21	Above primary	Single	Muslim	7	Petty trader	100000	No	Yes	Yes	Yes	Monthly/ less	Yes	No	No	No	1	Yes	Yes	Yes	Monthly/ less	Yes	Yes	Yes	Yes	1	Yes	Yes	1	2		1	Yes	Yes	Yes	1	No	No
Nakawa	0.332683	32.6237	952.4	9.6	Female	20	Primary and below	Divorced/ separated	Catholic	7	Commercial sex work	50000	No	Yes	Yes	No		No					No										Yes	1	2		2						No
Makindye					Male	19	Primary and below	Married	Muslim	19	Transporter	150000	No	Yes	Yes	No		Yes	1	1	No	No	Yes	Yes	Yes	Atleast 5 times a week	Yes	1	1	Yes	Yes	Yes	Yes	2			1	Yes	1	Yes	Yes	No	No
Rubaga	0.29389	32.5384	1167	4.4	Male	18	Primary and below	Divorced/ separated	Born again/ Pentecostal	1	Petty trader	30000	No	Yes	No								No										No										No
Kawempe					Male	22	Primary and below	Married	Catholic	4	Petty trader	80000	No	Yes	Yes	No		No					Yes	Yes	Yes	2-3 times a week	Yes	Yes	1	Yes	Yes	Yes	Yes	1	2		1	Yes	1	Yes	Yes	No	Yes	2			1	Yes	Yes
Kawempe	0.357928	32.5722	1161.7	5	Female	23	Primary and below	Divorced/ separated	Protestant/ Anglican	10	Petty trader	100000	No	Yes	Yes	Yes	Atleast 5 times a week	Yes	No	1	No	1	No										Yes	1	1	Atleast 5 times a week	1	Yes	1	Yes	1	No	No
Kawempe	0.345721	32.5862	0	1500	Female	23	Primary and below	Married	Catholic	15	Bar attendant	100000	No	Yes	Yes	Yes	Atleast 5 times a week	No					Yes	Yes	No		No						Yes	1	1	Atleast 5 times a week	1	Yes	1	Yes	Yes	No	Yes	1	1	2-3 times a week	2
Rubaga	0.279878	32.5511	1163.1	8.8	Female	20	Primary and below	Single	Muslim	1	Petty trader	100000	No	No									No										Yes	1	1	2-3 times a week	2						No
Nakawa					Male	24	Primary and below	Single	Catholic	3	Petty trader	200000	No	Yes	Yes	Yes	Atleast 5 times a week	No					Yes	No			Yes	Yes	Yes	Yes	1	1	No										Yes	1	1	4 times a week	2
Nakawa	0.333242	32.6235	1181	5	Male	24	Primary and below	Single	Muslim	18	Petty trader	150000	No	Yes	Yes	Yes	Atleast 5 times a week	Yes	No	No	No	No	No										Yes	1	1	2-3 times a week	2						No
Kawempe	0.34247	32.5886	1193.6	3.5	Male	20	Primary and below	Single	Muslim	1	Petty trader	200000	No	Yes	Yes	No		Yes	No	1	No	1	No										No										No
Makindye	0.30544	32.6177	1133.9	1.9	Male	23	Primary and below	Married	Catholic	23	Transporter	200000	No	Yes	Yes	Yes	Atleast 5 times a week	Yes	1	No	No	No	Yes	Yes	Yes	Atleast 5 times a week	Yes	1	Yes	Yes	Yes	Yes	No										Yes	1	1	2-3 times a week	1	Yes	Yes
Nakawa	0.316084	32.646	0	2333	Male	18	Primary and below	Single	Muslim	4	Formal employment	150000	Yes	Yes	Yes	Yes	Monthly/ less	Yes	No	No	No	1	No										Yes	1	1	Monthly/ less	1	Yes	Yes	Yes	1	No	No
Nakawa					Female	20	Primary and below	Single	Catholic	4	Commercial sex work	200000	No	Yes	Yes	Yes	Atleast 5 times a week	Yes	1	No	No	No	Yes	Yes	Yes	2-3 times a week	Yes	1	Yes	Yes	1	Yes	Yes	1	1	Atleast 5 times a week	1	1	Yes	Yes	Yes	No	No
Kawempe	0.355258	32.5611	1166.9	4.1	Male	22	Primary and below	Single	Protestant/ Anglican	6	Petty trader	160000	Yes	Yes	Yes	Yes	2-3 times a week	Yes	No	1	No	1	Yes	Yes	Yes	4 times a week	Yes	Yes	Yes	Yes	Yes	1	Yes	1	1	4 times a week	1	Yes	1	Yes	1	No	No
Kawempe	0.346048	32.5862	1186.1	3.8	Female	23	Primary and below	Single	Muslim	22	Petty trader	150000	No	Yes	Yes	Yes	Atleast 5 times a week	Yes	No	No	No	1	Yes	Yes	Yes	2-3 times a week	No						Yes	1	1	Atleast 5 times a week	2						No
Makindye	0.298262	32.5758	1118.2	4.6	Male	20	Primary and below	Single	Muslim	20	Casual labourer	250000	No	Yes	Yes	Yes	2-3 times a week	No					Yes	Yes	Yes	Atleast 5 times a week	Yes	Yes	Yes	Yes	1	1	No										No
Kawempe					Female	22	Primary and below	Divorced/ separated	Muslim	10	Petty trader	150000	No	Yes	Yes	Yes	Atleast 5 times a week	No					No										No										No
Kawempe	0.345798	32.5864	1136.4	14.7	Male	24	Above primary	Single	Protestant/ Anglican	20	Formal employment	600000	No	Yes	Yes	Yes	Atleast 5 times a week	Yes	No	1	No	No	Yes	No			No						No										Yes	1	1	Atleast 5 times a week	1	Yes	1
Kawempe	0.342275	32.5885	1193.9	5	Male	23	Above primary	Single	Born again/ Pentecostal	3	Formal employment	250000	No	Yes	Yes	Yes	4 times a week	No					No										Yes	1	1	Atleast 5 times a week	1	Yes	Yes	Yes	1	No	No
Nakawa	0.323548	32.6499	1138.4	7.6	Male	19	Above primary	Single	Born again/ Pentecostal	19	Formal employment	210000	Yes	Yes	Yes	Yes	Atleast 5 times a week	Yes	No	No	No	1	Yes	Yes	Yes	Atleast 5 times a week	Yes	Yes	Yes	Yes	1	Yes	Yes	1	1	Atleast 5 times a week	1	Yes	Yes	Yes	1	No	No
Kawempe	0.356827	32.5709	1176.6	7.6	Male	18	Above primary	Single	Catholic	18	Petty trader	180000	Yes	Yes	Yes	No		No					No										No										No
Nakawa	0.312552	32.6536	1168.2	4.9	Male	22	Above primary	Single	Protestant/ Anglican	20	Transporter	420000	No	Yes	Yes	No		No					Yes	Yes	Yes	2-3 times a week	Yes	Yes	1	Yes	Yes	Yes	Yes	1	1	Atleast 5 times a week	2						No
Makindye	0.305885	32.6171	1151.2	3	Male	23	Above primary	Single	Born again/ Pentecostal	2	Casual labourer	240000	No	Yes	Yes	Yes	Atleast 5 times a week	Yes	No	No	No	1	No										Yes	1	1	Atleast 5 times a week	1	Yes	Yes	Yes	Yes	Yes	No
Rubaga					Male	23	Above primary	Married	Protestant/ Anglican	23	Petty trader	50000	No	Yes	Yes	Yes	Atleast 5 times a week	Yes	No	1	No	No	Yes	Yes	Yes	Atleast 5 times a week	Yes	Yes	Yes	Yes	1	Yes	Yes	1	1	Atleast 5 times a week	1	Yes	Yes	Yes	1	No	No
Makindye					Male	23	Above primary	Single	Muslim	23	Bar attendant	200000	No	No									No										No										No
Kawempe	0.333953	32.5749	1165.3	5	Male	23	Above primary	Single	Catholic	7	No source of income	0	No	Yes	Yes	Yes	2-3 times a week	No					No										Yes	1	1	4 times a week	2						Yes	1	2		2
Kawempe	0.353682	32.5611	1170.8	2	Male	24	Above primary	Single	Catholic	6	Casual labourer	200000	No	Yes	Yes	Yes	Monthly/ less	No					Yes	Yes	Yes	Atleast 5 times a week	No						Yes	1	1	Atleast 5 times a week	2						No
Nakawa	0.332125	32.6228	1180.1	7.5	Male	23	Above primary	Married	Catholic	19	Formal employment	200000	No	Yes	Yes	Yes	Atleast 5 times a week	No					Yes	Yes	No		No						No										No
Kawempe	0.350545	32.5583	0	2200	Male	18	Above primary	Single	Catholic	15	Casual labourer	1850000	No	Yes	Yes	Yes	2-3 times a week	Yes	No	1	No	1	Yes	Yes	Yes	Atleast 5 times a week	No						Yes	1	1	Atleast 5 times a week	2						No
Kawempe	0.334092	32.5774	0	1500	Male	22	Above primary	Divorced/ separated	Catholic	13	Formal employment	300000	No	Yes	Yes	Yes	2-3 times a week	Yes	No	1	No	1	Yes	Yes	Yes	Atleast 5 times a week	No						Yes	1	1	2-3 times a week	1	Yes	Yes	Yes	1	No	No
Rubaga	0.27693	32.5533	1151.7	4.4	Male	23	Above primary	Married	Catholic	10	Casual labourer	320000	No	Yes	Yes	Yes	2-3 times a week	Yes	1	No	No	No	Yes	Yes	No		Yes	1	Yes	Yes	Yes	Yes	No										No
Rubaga	0.293172	32.5394	1162.7	5	Male	24	Above primary	Single	Catholic	1	Formal employment	300000	No	Yes	Yes	Yes	Atleast 5 times a week	Yes	No	No	No	1	Yes	No			Yes	Yes	Yes	Yes	1	Yes	No										No
Nakawa					Male	18	Above primary	Single	Catholic	8	No source of income	0	No	Yes	Yes	Yes	2-3 times a week	No					Yes	No			No						Yes	1	1	2-3 times a week	2						No
Nakawa	0.323537	32.6499	1147.3	4.9	Male	18	Above primary	Single	Muslim	18	Petty trader	5000	No	Yes	Yes	Yes	2-3 times a week	No					Yes	Yes	Yes	Atleast 5 times a week	No						Yes	1	1	Atleast 5 times a week	2						No
Kawempe	0.357038	32.5711	1173.2	7.7	Male	19	Above primary	Single	Muslim	1	Casual labourer	400000	No	Yes	Yes	Yes	2-3 times a week	Yes	No	No	No	1	No										No										No
Nakawa	0.333135	32.6238	1169.8	8.5	Female	23	Above primary	Single	Catholic	1	Bar attendant	85000	No	Yes	Yes	Yes	Atleast 5 times a week	No					No										Yes	1	1	Atleast 5 times a week	2						No
Rubaga	0.293117	32.5395	1198	5	Male	24	Above primary	Married	Catholic	24	Petty trader	250000	No	Yes	Yes	Yes	Atleast 5 times a week	Yes	No	No	No	1	Yes	Yes	Yes	Atleast 5 times a week	Yes	Yes	Yes	Yes	1	Yes	Yes	1	1	2-3 times a week	1	1	Yes	Yes	Yes	No	No
Kawempe	0.359835	32.571	1179.1	7.4	Male	20	Above primary	Single	Catholic	10	Transporter	350000	No	Yes	Yes	Yes	2-3 times a week	No					Yes	Yes	Yes	Atleast 5 times a week	Yes	Yes	Yes	Yes	1	Yes	No										No
Nakawa	0.290458	32.6553	1159.9	5	Male	22	Above primary	Divorced/ separated	Protestant/ Anglican	3	Petty trader	788000	No	Yes	Yes	Yes	2-3 times a week	Yes	No	1	No	1	Yes	Yes	Yes	2-3 times a week	Yes	Yes	1	Yes	1	1	Yes	1	1	2-3 times a week	1	Yes	1	Yes	Yes	No	No
Kawempe	0.344976	32.5862	0	1900	Male	19	Above primary	Single	Muslim	19	Petty trader	200000	No	No									Yes	Yes	Yes	Atleast 5 times a week	Yes	Yes	Yes	Yes	1	Yes	Yes	1	2		2						No
Kawempe	0.333978	32.5751	1193	5	Male	19	Above primary	Single	Muslim	15	Petty trader	200000	No	Yes	Yes	Yes	4 times a week	No					Yes	Yes	Yes	4 times a week	No						Yes	1	1	Monthly/ less	1	Yes	1	Yes	Yes	No	Yes	1	1	4 times a week	2
Nakawa					Male	18	Above primary	Single	Born again/ Pentecostal	12	Student	0	Yes	Yes	Yes	Yes	2-3 times a week	Yes	No	No	No	1	No										Yes	1	1	4 times a week	1	Yes	Yes	Yes	1	No	No
Kawempe	0.354097	32.5639	0	1845	Male	24	Above primary	Married	Protestant/ Anglican	6	Transporter	150000	No	Yes	Yes	Yes	Monthly/ less	Yes	1	No	No	No	Yes	Yes	Yes	Monthly/ less	No						Yes	1	1	4 times a week	2						Yes	1	1	2-3 times a week	1	1	Yes
Kawempe					Male	21	Above primary	Single	Born again/ Pentecostal	2	Casual labourer	300000	No	Yes	Yes	Yes	Atleast 5 times a week	Yes	No	No	No	1	Yes	Yes	Yes	2-3 times a week	Yes	Yes	Yes	Yes	1	Yes	Yes	1	1	2-3 times a week	1	Yes	Yes	Yes	1	No	Yes	2			1	Yes	Yes
Nakawa	0.33522	32.6256	1167.3	5	Male	18	Above primary	Single	Catholic	18	Casual labourer	150000	No	Yes	Yes	Yes	2-3 times a week	No					Yes	Yes	Yes	Atleast 5 times a week	Yes	Yes	Yes	Yes	1	Yes	Yes	1	1	Atleast 5 times a week	1	Yes	Yes	Yes	1	No	No
Makindye	0.305735	32.6168	1142.3	1.3	Male	18	Above primary	Single	Muslim	18	No source of income	0	No	Yes	Yes	Yes	2-3 times a week	Yes	No	No	No	No	Yes	Yes	Yes	Atleast 5 times a week	No						Yes	1	1	Atleast 5 times a week	2						No
Kawempe	0.357787	32.5719	1187.8	4.9	Female	24	Above primary	Married	Protestant/ Anglican	11	Casual labourer	240000	No	Yes	No								No										No										No
Rubaga	0.293107	32.5392	1158.4	5.6	Male	24	Above primary	Single	Muslim	3	Petty trader	150000	No	Yes	Yes	Yes	2-3 times a week	Yes	No	No	No	1	No										Yes	1	1	Atleast 5 times a week	1	Yes	Yes	Yes	Yes	Yes	No
Rubaga	0.279798	32.5507	1192	13.5	Male	22	Above primary	Single	Muslim	20	Transporter	300000	No	Yes	Yes	Yes	4 times a week	Yes	No	1	No	No	No										No										No
Nakawa	0.301567	32.6468	1084.6	5	Male	24	Above primary	Married	Muslim	8	Casual labourer	200000	No	Yes	Yes	Yes	2-3 times a week	Yes	No	No	No	1	Yes	Yes	Yes	Monthly/ less	Yes	Yes	Yes	Yes	Yes	1	Yes	1	1	Monthly/ less	1	Yes	Yes	Yes	1	Yes	Yes	2			1	Yes	Yes
Kawempe					Male	19	Above primary	Single	Catholic	3	Petty trader	350000	Yes	Yes	Yes	Yes	2-3 times a week	Yes	No	No	No	1	No										No										No
Kawempe	0.345201	32.5922	0	1500	Male	22	Above primary	Divorced/ separated	Catholic	22	Transporter	600000	No	Yes	Yes	Yes	2-3 times a week	Yes	1	No	No	No	No										Yes	2			1	1	Yes	Yes	Yes	No	No
Kawempe	0.346002	32.5862	1134.1	5	Male	23	Above primary	Single	Catholic	13	Petty trader	5000	No	Yes	Yes	Yes	2-3 times a week	Yes	No	No	No	1	No										No										Yes	1	1	Atleast 5 times a week	2
Rubaga	0.29385	32.5386	1165.6	4.9	Male	19	Above primary	Single	Catholic	19	Petty trader	300000	No	Yes	Yes	Yes	2-3 times a week	No					Yes	Yes	Yes	Atleast 5 times a week	Yes	1	Yes	Yes	1	Yes	Yes	1	1	Atleast 5 times a week	1	Yes	Yes	Yes	1	No	Yes	2			2
Nakawa	0.333105	32.6238	1179.6	11.6	Female	24	Above primary	Single	Muslim	24	Commercial sex work	300000	No	Yes	Yes	Yes	2-3 times a week	Yes	No	No	No	1	Yes	Yes	Yes	Atleast 5 times a week	Yes	Yes	Yes	Yes	1	Yes	Yes	1	1	Atleast 5 times a week	1	Yes	Yes	Yes	1	No	No
Nakawa					Male	19	Above primary	Single	Born again/ Pentecostal	19	No source of income	0	No	Yes	Yes	Yes	2-3 times a week	No					Yes	Yes	Yes	2-3 times a week	No						Yes	1	1	Atleast 5 times a week	2						No
Nakawa					Male	24	Above primary	Married	Muslim	9	Casual labourer	400000	No	No									Yes	Yes	Yes	2-3 times a week	No						Yes	1	1	2-3 times a week	2						No
Nakawa					Male	23	Above primary	Single	Catholic	3	Formal employment		No	Yes	Yes	Yes	Atleast 5 times a week	Yes	No	No	No	1	Yes	Yes	Yes	Atleast 5 times a week	Yes	Yes	Yes	Yes	1	Yes	Yes	1	1	Atleast 5 times a week	1	Yes	Yes	Yes	1	No	Yes	1	2		1	Yes	1
Nakawa	0.31252	32.6535	1126.7	7.7	Male	21	Above primary	Single	Muslim	21	Petty trader	300000	Yes	Yes	Yes	Yes	Monthly/ less	Yes	1	No	No	No	Yes	Yes	Yes	Atleast 5 times a week	Yes	1	Yes	Yes	Yes	Yes	Yes	1	1	Atleast 5 times a week	1	1	Yes	Yes	Yes	No	Yes	2			2
Kawempe	0.35443	32.5617	1168.5	2.2	Male	24	Primary and below	Single	Catholic	10	Casual labourer	1000000	No	Yes	Yes	Yes	2-3 times a week	Yes	No	No	No	1	No										Yes	1	1	Monthly/ less	2						No
Kawempe					Male	24	Primary and below	Single	Born again/ Pentecostal	5	Casual labourer	250000	Yes	Yes	Yes	Yes	2-3 times a week	Yes	No	No	No	1	No										Yes	1	1	2-3 times a week	1	Yes	Yes	Yes	1	No	No
Makindye	0.305858	32.6171	1143.2	2.3	Male	24	Primary and below	Single	Catholic	10	Casual labourer	150000	No	No									Yes	Yes	Yes	Atleast 5 times a week	Yes	Yes	Yes	Yes	Yes	1	No										No
Nakawa					Female	20	Primary and below	Single	Catholic	2	No source of income	200000	No	Yes	Yes	Yes	2-3 times a week	Yes	No	No	No	1	No										Yes	1	2		2						No
Makindye	0.30535	32.6177	1137.9	2.2	Male	24	Primary and below	Married	Muslim	8	Formal employment	150000	No	Yes	Yes	Yes	Atleast 5 times a week	Yes	1	No	No	1	Yes	Yes	Yes	Atleast 5 times a week	No						Yes	1	1	Atleast 5 times a week	1	Yes	Yes	Yes	Yes	Yes	No
Kawempe	0.346103	32.5861	1146	10	Male	24	Primary and below	Single	Catholic	5	Casual labourer	300000	Yes	Yes	Yes	Yes	Atleast 5 times a week	Yes	No	No	No	1	No										Yes	1	1	2-3 times a week	1	Yes	Yes	Yes	1	Yes	No
Kawempe					Male	23	Primary and below	Single	Catholic	23	Petty trader	500000	No	No									Yes	Yes	Yes	4 times a week	No						Yes	1	1	Atleast 5 times a week	1	Yes	Yes	Yes	Yes	Yes	No
Kawempe	0.33401	32.5748	1152.8	4.1	Male	24	Primary and below	Single	Muslim	15	Casual labourer	180000	No	Yes	Yes	Yes	2-3 times a week	No					Yes	Yes	Yes	Atleast 5 times a week	No						Yes	1	1	2-3 times a week	1	Yes	Yes	Yes	Yes	Yes	No
Makindye					Male	22	Primary and below	Single	Muslim	8	Petty trader	250000	No	No									Yes	Yes	No		No						No										Yes	1	2		1	Yes	Yes
Kawempe					Male	18	Primary and below	Single	Protestant/ Anglican	1	Petty trader	90000	Yes	No									Yes	Yes	Yes	2-3 times a week	Yes	Yes	Yes	Yes	1	Yes	Yes	1	1	Atleast 5 times a week	1	Yes	Yes	Yes	1	No	Yes	1	1	Atleast 5 times a week	1	Yes	Yes
Makindye	0.296213	32.5749	1154.7	7.7	Female	18	Primary and below	Single	Other religion	18	Petty trader	600000	No	Yes	Yes	Yes	Atleast 5 times a week	No					Yes	Yes	Yes	4 times a week	No						Yes	1	1	4 times a week	2						No
Kawempe	0.333968	32.575	1185.1	4.8	Male	21	Primary and below	Married	Protestant/ Anglican	10	Petty trader	10000	No	Yes	Yes	Yes	2-3 times a week	Yes	No	No	No	1	Yes	Yes	Yes	Atleast 5 times a week	No						Yes	1	1	4 times a week	2						No
Kawempe	0.345607	32.5865	1184.6	4.7	Male	24	Primary and below	Single	Born again/ Pentecostal	5	Casual labourer	40000	Yes	Yes	Yes	Yes	2-3 times a week	Yes	No	No	No	1	No										Yes	1	1	2-3 times a week	1	Yes	Yes	Yes	1	No	No
Makindye	0.307175	32.6163	0	1900	Male	18	Primary and below	Single	Catholic	3	Petty trader	90000	No	Yes	Yes	Yes	Monthly/ less	No					Yes	Yes	Yes	2-3 times a week	Yes	Yes	Yes	Yes	1	Yes	Yes	1	1	Monthly/ less	1	Yes	Yes	Yes	1	No	No
Nakawa	0.331343	32.622	1244.9	4.8	Male	19	Primary and below	Single	Muslim	3	Petty trader	100000	Yes	Yes	Yes	Yes	4 times a week	Yes	No	No	No	1	No										Yes	1	1	2-3 times a week	2						No
Kawempe	0.333958	32.5749	1168.2	5	Male	24	Primary and below	Married	Catholic	18	Petty trader	200000	No	Yes	Yes	Yes	2-3 times a week	No					Yes	Yes	No		No						Yes	1	1	Atleast 5 times a week	2						No
Kawempe					Female	22	Primary and below	Married	Protestant/ Anglican	7	Petty trader	120000	No	Yes	Yes	Yes	Atleast 5 times a week	No					Yes	Yes	Yes	Atleast 5 times a week	No						No										No
Kawempe	0.353767	32.5611	1154.3	5	Male	24	Primary and below	Divorced/ separated	Catholic	24	Petty trader	50000	No	Yes	Yes	Yes	4 times a week	Yes	No	1	No	1	Yes	Yes	Yes	Atleast 5 times a week	Yes	Yes	1	Yes	1	Yes	Yes	1	1	Atleast 5 times a week	1	Yes	1	Yes	1	No	Yes	1	1	Monthly/ less	1	Yes	1
Kawempe					Male	20	Primary and below	Married	Catholic	20	Casual labourer	100000	No	Yes	Yes	Yes	Atleast 5 times a week	No					No										No										Yes	1	1	2-3 times a week	2
Kawempe	0.342503	32.5886	1194	4.5	Male	23	Primary and below	Single	Other religion	23	Petty trader	4000000	No	Yes	Yes	Yes	2-3 times a week	No					Yes	Yes	Yes	2-3 times a week	No						Yes	1	1	4 times a week	2						Yes	1	1	4 times a week	1	Yes	Yes
Rubaga	0.279477	32.5507	1139.3	3.3	Male	23	Primary and below	Single	Catholic	10	Transporter	30000	No	Yes	Yes	Yes	2-3 times a week	Yes	No	No	No	1	Yes	No			No						No										No
Nakawa					Female	23	Primary and below	Married	Catholic	12	Drug dealer	400000	No	Yes	Yes	Yes	4 times a week	No					No										No										No
Kawempe					Female	23	Primary and below	Single	Catholic	23	Commercial sex work	189000	No	Yes	Yes	Yes	4 times a week	Yes	No	No	No	1	Yes	Yes	Yes	4 times a week	Yes	Yes	Yes	Yes	Yes	Yes	Yes	1	1	4 times a week	2						No
Kawempe					Male	24	Primary and below	Single	Catholic	15	Petty trader	300000	No	Yes	Yes	Yes	Atleast 5 times a week	Yes	No	No	No	1	Yes	Yes	Yes	Atleast 5 times a week	Yes	Yes	Yes	Yes	Yes	1	Yes	1	1	Atleast 5 times a week	2						No
Kawempe	0.342357	32.5884	1195.3	5	Male	20	Primary and below	Single	Protestant/ Anglican	1	Formal employment	20000	No	Yes	Yes	Yes	4 times a week	No					Yes	Yes	Yes	2-3 times a week	No						Yes	1	1	2-3 times a week	2						No
Rubaga	0.279853	32.5516	1130.7	9.5	Male	24	Primary and below	Divorced/ separated	Muslim	12	Casual labourer	450000	No	Yes	Yes	Yes	Atleast 5 times a week	Yes	No	No	No	1	Yes	Yes	Yes	4 times a week	Yes	Yes	Yes	Yes	Yes	1	Yes	1	1	Atleast 5 times a week	2						Yes	1	2		2
Makindye					Female	21	Primary and below	Single	Catholic	4	Drug dealer	32000	No	Yes	Yes	Yes	Atleast 5 times a week	Yes	No	1	No	1	Yes	Yes	Yes	Atleast 5 times a week	Yes	Yes	1	Yes	1	Yes	Yes	2			1	Yes	1	Yes	Yes	No	No
Kawempe	0.355388	32.5732	0	1990	Male	23	Primary and below	Single	Protestant/ Anglican	1	Casual labourer	300000	No	Yes	Yes	Yes	Monthly/ less	Yes	No	1	No	No	Yes	Yes	Yes	Monthly/ less	Yes	Yes	1	Yes	Yes	Yes	Yes	1	1	Monthly/ less	1	Yes	1	Yes	Yes	No	Yes	1	1	Monthly/ less	1	Yes	1
Kawempe	0.345463	32.5866	1158.6	5.6	Female	24	Primary and below	Single	Muslim	17	Petty trader	150000	No	Yes	Yes	Yes	Atleast 5 times a week	Yes	No	1	No	1	Yes	No			Yes	Yes	1	Yes	1	Yes	Yes	1	1	Atleast 5 times a week	1	Yes	1	Yes	1	No	No
Makindye	0.30511	32.6177	1139.4	2.4	Female	21	Primary and below	Divorced/ separated	Born again/ Pentecostal	1	Casual labourer	80000	No	Yes	Yes	Yes	2-3 times a week	Yes	No	No	No	1	No										No										No
Kawempe	0.34809	32.5855	1166.7	2.8	Female	21	Above primary	Single	Born again/ Pentecostal	10	Formal employment	180000	Yes	Yes	No								No										No										No
Kawempe					Male	20	Above primary	Single	Protestant/ Anglican	20	Formal employment	250000	No	Yes	Yes	Yes	Atleast 5 times a week	Yes	1	1	No	1	Yes	Yes	Yes	Atleast 5 times a week	No						Yes	1	1	Atleast 5 times a week	2						No
Makindye	0.308288	32.6142	1099.5	8	Male	20	Above primary	Divorced/ separated	Muslim	3	Petty trader	300000	No	No									Yes	Yes	Yes	Atleast 5 times a week	Yes	Yes	Yes	Yes	Yes	1	No										No
Nakawa	0.323602	32.6499	1147.3	8	Male	22	Above primary	Single	Protestant/ Anglican	22	Peasant/ farmer	500000	Yes	Yes	Yes	Yes	Atleast 5 times a week	Yes	1	1	No	No	Yes	Yes	Yes	Atleast 5 times a week	Yes	1	1	Yes	Yes	Yes	Yes	1	1	Atleast 5 times a week	2						Yes	1	1	4 times a week	2
Kawempe	0.357575	32.5714	1170.6	7.8	Male	20	Above primary	Single	Muslim	8	Casual labourer	200000	No	Yes	Yes	Yes	2-3 times a week	Yes	No	No	No	1	Yes	Yes	Yes	2-3 times a week	Yes	Yes	Yes	Yes	1	Yes	No										No
Nakawa	0.333125	32.6238	0	45.6	Male	19	Above primary	Single	Muslim	19	Casual labourer	100000	Yes	No									Yes	Yes	No		Yes	Yes	Yes	Yes	1	1	Yes	1	2		2						No
Makindye	0.300547	32.5751	1175.2	4.2	Male	23	Above primary	Divorced/ separated	Catholic	23	Petty trader	60000	No	Yes	Yes	Yes	Atleast 5 times a week	No					Yes	Yes	Yes	Atleast 5 times a week	No						Yes	1	1	Atleast 5 times a week	2						No
Kawempe	0.333993	32.575	1161.7	5	Male	24	Above primary	Single	Catholic	24	Petty trader	400000	No	Yes	Yes	Yes	Atleast 5 times a week	No					No										No										No
Makindye	0.305557	32.6168	1096.7	16.5	Male	19	Above primary	Divorced/ separated	Born again/ Pentecostal	19	Casual labourer	450000	Yes	Yes	Yes	Yes	4 times a week	Yes	No	No	No	1	Yes	Yes	Yes	Atleast 5 times a week	No						Yes	1	1	2-3 times a week	2						No
Kawempe	0.345543	32.5867	1167.6	4.8	Male	19	Above primary	Married	Other religion	8	Petty trader	500000	No	Yes	Yes	Yes	2-3 times a week	No					Yes	Yes	Yes	Atleast 5 times a week	No						Yes	1	1	Atleast 5 times a week	2						No
Rubaga	0.293277	32.5393	1166.4	5	Male	24	Above primary	Single	Born again/ Pentecostal	1	Formal employment	240000	No	Yes	Yes	Yes	2-3 times a week	Yes	No	1	No	No	Yes	No			No						No										No
Nakawa					Female	21	Above primary	Single	Protestant/ Anglican	8	Petty trader	600000	No	Yes	Yes	Yes	2-3 times a week	Yes	No	1	No	1	Yes	Yes	No		No						Yes	1	1	Atleast 5 times a week	2						Yes	2			2
Kawempe					Male	24	Above primary	Married	Catholic	8	Casual labourer	200000	No	Yes	Yes	Yes	4 times a week	No					No										No										No
Nakawa					Male	24	Above primary	Married	Catholic	24	Formal employment	220000	No	Yes	Yes	Yes	Atleast 5 times a week	No					Yes	Yes	Yes	4 times a week	No						No										Yes	1	1	Atleast 5 times a week	2
Kawempe	0.333843	32.5749	1154.5	5.4	Male	23	Above primary	Single	Catholic	23	No source of income	0	No	Yes	Yes	Yes	4 times a week	Yes	No	1	No	1	Yes	Yes	Yes	Atleast 5 times a week	Yes	Yes	1	Yes	1	1	Yes	1	1	4 times a week	1	Yes	Yes	Yes	1	No	No
Kawempe	0.354963	32.5714	0	2100	Male	23	Above primary	Single	Muslim	7	Petty trader	300000	No	Yes	Yes	Yes	Atleast 5 times a week	Yes	No	No	No	1	Yes	Yes	Yes	Atleast 5 times a week	Yes	Yes	Yes	Yes	1	Yes	Yes	1	1	Atleast 5 times a week	2						No
Nakawa	0.323333	32.6379	1186.9	4.5	Male	24	Above primary	Single	Protestant/ Anglican	5	Petty trader	100000	No	Yes	Yes	Yes	2-3 times a week	Yes	No	No	No	1	No										Yes	1	1	4 times a week	1	Yes	Yes	Yes	1	No	No
Kawempe	0.348082	32.5891	1163.2	4.8	Male	24	Above primary	Single	Muslim	5	Casual labourer	250000	No	Yes	Yes	Yes	Atleast 5 times a week	No					Yes	Yes	Yes	Atleast 5 times a week	Yes	Yes	1	Yes	Yes	Yes	Yes	1	1	Atleast 5 times a week	2						No
Kawempe	0.357905	32.5723	1166.6	4.7	Female	19	Above primary	Married	Born again/ Pentecostal	3	No source of income	400000	No	Yes	Yes	Yes	Atleast 5 times a week	Yes	No	No	No	1	No										No										No
Kawempe	0.345957	32.586	1192.7	5	Male	22	Above primary	Married	Protestant/ Anglican	2	Casual labourer	270000	No	Yes	Yes	Yes	Atleast 5 times a week	Yes	1	No	No	1	No										Yes	1	1	Atleast 5 times a week	2						No
Kawempe					Female	24	Above primary	Married	Protestant/ Anglican	2	Petty trader	200000	No	Yes	Yes	Yes	Atleast 5 times a week	No					No										No										No
Nakawa	0.333552	32.6355	1133.4	5	Male	23	Above primary	Divorced/ separated	Catholic	1	Petty trader	350000	No	Yes	Yes	Yes	Atleast 5 times a week	Yes	1	1	No	No	No										Yes	1	1	Atleast 5 times a week	1	1	Yes	Yes	1	No	No
Kawempe					Male	24	Above primary	Married	Catholic	1	Transporter	800000	No	Yes	Yes	Yes	2-3 times a week	No					No										Yes	1	1	2-3 times a week	2						No
Makindye	0.296217	32.5749	1128.5	4.9	Male	24	Above primary	Single	Muslim	24	Petty trader	100000	No	Yes	Yes	Yes	2-3 times a week	Yes	No	1	No	No	No										Yes	1	1	2-3 times a week	2						No
Makindye	0.306368	32.6163	1133.1	2.4	Male	21	Above primary	Single	Catholic	21	No source of income	0	No	Yes	Yes	Yes	Atleast 5 times a week	No					Yes	Yes	Yes	Atleast 5 times a week	No						Yes	1	1	2-3 times a week	2						No
Kawempe					Male	23	Above primary	Single	Muslim	20	Casual labourer	200000	No	No									Yes	Yes	Yes	Atleast 5 times a week	Yes	Yes	Yes	Yes	1	1	Yes	1	1	4 times a week	1	Yes	Yes	Yes	1	No	No
Makindye	0.29834	32.5764	1152.7	5	Female	18	Above primary	Married	Catholic	18	Petty trader	450000	No	Yes	Yes	Yes	2-3 times a week	Yes	No	1	No	No	No										No										No
Nakawa	0.323395	32.6378	1169.8	8.3	Male	23	Above primary	Single	Born again/ Pentecostal	20	Peasant/ farmer	100000	Yes	Yes	Yes	Yes	Atleast 5 times a week	Yes	1	No	No	1	No										Yes	2			1	Yes	1	Yes	1	No	No
Makindye	0.30795	32.6142	1139	3.1	Male	19	Above primary	Single	Muslim	15	No source of income	0	Yes	Yes	No								No										No										No
Kawempe	0.354097	32.5639	0	1845	Female	22	Above primary	Single	Muslim	6	No source of income	0	No	Yes	Yes	Yes	Monthly/ less	No					Yes	Yes	Yes	Monthly/ less	No						Yes	1	1	Monthly/ less	2						No
Kawempe	0.342375	32.5886	1212.8	5.5	Male	23	Above primary	Single	Catholic	9	Transporter	90000	No	Yes	Yes	Yes	Atleast 5 times a week	No					Yes	Yes	Yes	Atleast 5 times a week	No						Yes	1	1	2-3 times a week	2						No
Kawempe	0.333913	32.575	1185.8	2.9	Male	20	Above primary	Single	Catholic	8	Casual labourer	200000	No	No									Yes	Yes	Yes	Atleast 5 times a week	No						Yes	1	1	2-3 times a week	2						No
Makindye	0.307175	32.6163	0	1900	Male	20	Above primary	Single	Catholic	7	No source of income		No	Yes	Yes	Yes	2-3 times a week	Yes	No	No	No	1	Yes	Yes	Yes	Atleast 5 times a week	No						Yes	1	1	Atleast 5 times a week	2						No
Makindye	0.296233	32.575	1152.2	1.4	Male	18	Above primary	Single	Catholic	5	Casual labourer	100000	Yes	Yes	Yes	Yes	Atleast 5 times a week	Yes	No	No	No	1	No										Yes	1	1	4 times a week	1	Yes	Yes	Yes	1	No	No
Rubaga	0.279828	32.5514	1152.8	5	Female	20	Above primary	Single	Born again/ Pentecostal	1	Petty trader	150000	No	Yes	Yes	Yes	2-3 times a week	Yes	No	No	No	1	No										No										No
Kawempe	0.333947	32.575	1181.5	3.3	Male	24	Above primary	Single	Catholic	24	Petty trader	240000	No	Yes	Yes	Yes	Atleast 5 times a week	No					Yes	Yes	Yes	Atleast 5 times a week	No						Yes	1	1	4 times a week	2						Yes	1	2		1	Yes	Yes
Kawempe					Male	20	Above primary	Single	Muslim	20	Petty trader	150000	No	Yes	Yes	Yes	Atleast 5 times a week	Yes	No	1	No	No	No										Yes	1	1	Atleast 5 times a week	2						No
Kawempe	0.354375	32.5617	1137.8	5	Female	18	Above primary	Divorced/ separated	Muslim	18	Petty trader	80000	Yes	Yes	Yes	Yes	Atleast 5 times a week	Yes	No	1	No	3	Yes	Yes	Yes	2-3 times a week	Yes	Yes	1	Yes	1	1	Yes	1	1	2-3 times a week	1	Yes	1	Yes	1	No	No
Kawempe	0.334027	32.5749	1171.8	2.9	Male	19	Above primary	Single	Muslim	10	Petty trader	200000	No	Yes	Yes	Yes	2-3 times a week	No					Yes	Yes	Yes	2-3 times a week	No						No										Yes	1	1	4 times a week	2
Kawempe	0.340502	32.5884	0	500	Male	24	Above primary	Divorced/ separated	Catholic	24	Casual labourer	350000	No	Yes	Yes	Yes	2-3 times a week	Yes	1	No	No	No	Yes	Yes	Yes	Atleast 5 times a week	Yes	1	Yes	Yes	Yes	Yes	Yes	1	1	2-3 times a week	2						No
Rubaga					Male	21	Above primary	Divorced/ separated	Protestant/ Anglican	3	Formal employment	250000	No	Yes	Yes	Yes	Atleast 5 times a week	Yes	1	No	No	1	Yes	Yes	Yes	Atleast 5 times a week	Yes	1	Yes	Yes	1	Yes	Yes	1	1	2-3 times a week	1	1	Yes	Yes	1	No	No
Kawempe	0.354445	32.5617	1166.9	2	Male	24	Above primary	Single	Muslim	24	Casual labourer	160000	No	Yes	Yes	Yes	Monthly/ less	No					No										Yes	1	2		2						Yes	1	1	Monthly/ less	2
Kawempe					Male	23	Above primary	Single	Muslim	23	Petty trader	500000	No	Yes	Yes	Yes	2-3 times a week	No					Yes	Yes	Yes	Atleast 5 times a week	No						No										No
Nakawa	0.333142	32.6238	1178.5	3.2	Female	23	Above primary	Single	Catholic	23	Casual labourer	300000	Yes	Yes	Yes	Yes	2-3 times a week	Yes	No	No	No	1	Yes	Yes	Yes	Atleast 5 times a week	Yes	Yes	Yes	Yes	1	Yes	No										No
Kawempe	0.350545	32.5583	0	2200	Male	18	Above primary	Single	Muslim	18	Casual labourer	600000	No	Yes	Yes	Yes	4 times a week	Yes	1	1	No	No	Yes	Yes	Yes	4 times a week	Yes	1	1	Yes	Yes	Yes	Yes	1	1	4 times a week	1	1	1	Yes	Yes	No	No
Nakawa	0.312508	32.6536	1155.4	7.8	Male	18	Above primary	Single	Other religion	4	Transporter	450000	Yes	Yes	Yes	Yes	4 times a week	Yes	No	No	No	1	Yes	No			No						Yes	1	1	Atleast 5 times a week	2						No
Makindye	0.305933	32.6171	1139.4	1.8	Male	23	Above primary	Single	Catholic	23	Casual labourer	100000	Yes	Yes	Yes	Yes	Atleast 5 times a week	Yes	No	No	No	1	Yes	Yes	Yes	Atleast 5 times a week	Yes	Yes	Yes	Yes	1	Yes	Yes	1	1	4 times a week	1	Yes	Yes	Yes	Yes	Yes	No
Kawempe	0.33434	32.5774	0	1500	Male	24	Above primary	Married	Muslim	20	Transporter	300000	No	Yes	Yes	Yes	2-3 times a week	No					Yes	Yes	Yes	Atleast 5 times a week	No						Yes	1	1	4 times a week	2						No
Kawempe	0.345721	32.5862	0	1500	Male	24	Above primary	Married	Catholic	7	Peasant/ farmer	270000	No	Yes	Yes	Yes	Atleast 5 times a week	Yes	1	No	No	1	No										No										No
Kawempe	0.354097	32.5639	0	1845	Male	18	Above primary	Single	Muslim	18	No source of income	0	Yes	No									Yes	Yes	Yes	2-3 times a week	Yes	Yes	Yes	Yes	1	Yes	Yes	1	1	2-3 times a week	1	Yes	Yes	Yes	1	No	No
Makindye	0.306407	32.6164	1138.7	1.5	Male	22	Above primary	Single	Muslim	3	Casual labourer	250000	No	Yes	Yes	Yes	2-3 times a week	Yes	No	No	No	1	Yes	Yes	Yes	Atleast 5 times a week	No						No										No
Rubaga					Male	24	Above primary	Single	Muslim	2	Petty trader	600000	No	Yes	Yes	Yes	2-3 times a week	Yes	No	No	No	1	No										No										No
Makindye	0.307179	32.6152	0	1800	Male	21	Above primary	Single	Muslim	10	Casual labourer	200000	No	Yes	Yes	Yes	2-3 times a week	Yes	No	1	No	No	Yes	No			Yes	Yes	Yes	Yes	1	Yes	Yes	1	1	2-3 times a week	2						No
Makindye					Male	18	Above primary	Single	Catholic	18	Petty trader	90000	Yes	Yes	Yes	Yes	4 times a week	Yes	No	No	No	1	No										Yes	1	1	4 times a week	1	Yes	Yes	Yes	1	No	No
Rubaga	0.29386	32.5385	1164.8	4.3	Male	19	Primary and below	Single	Born again/ Pentecostal	8	Petty trader	240000	No	Yes	Yes	Yes	4 times a week	No					Yes	Yes	Yes	2-3 times a week	No						Yes	1	1	4 times a week	2						No
Kawempe					Male	23	Primary and below	Married	Muslim	15	Transporter	400000	Yes	Yes	Yes	Yes	Atleast 5 times a week	Yes	1	No	No	No	No										Yes	1	1	4 times a week	1	1	Yes	Yes	Yes	No	No
Nakawa					Male	18	Primary and below	Single	Catholic	18	Drug dealer	90000	Yes	Yes	No								Yes	Yes	Yes	4 times a week	No						Yes	1	1	4 times a week	2						No
Kawempe					Male	21	Primary and below	Single	Other religion	8	Drug dealer	180000	No	Yes	Yes	Yes	2-3 times a week	Yes	No	1	No	1	Yes	Yes	Yes	2-3 times a week	Yes	Yes	1	Yes	1	Yes	Yes	1	1	4 times a week	2						No
Makindye	0.305608	32.6177	1153.1	4.3	Male	24	Primary and below	Single	Other religion	10	Drug dealer	320000	No	Yes	Yes	Yes	2-3 times a week	No					Yes	Yes	Yes	Atleast 5 times a week	No						Yes	1	1	Atleast 5 times a week	2						Yes	1	1	Atleast 5 times a week	2
Kawempe					Female	24	Primary and below	Single	Catholic	12	Petty trader	120000	No	Yes	Yes	Yes	2-3 times a week	Yes	No	1	No	1	No										No										No
Nakawa	0.333113	32.6238	1157.6	2.4	Male	19	Primary and below	Single	Catholic	2	Transporter	70000	No	Yes	Yes	Yes	Atleast 5 times a week	Yes	No	No	No	1	Yes	Yes	Yes	Atleast 5 times a week	Yes	Yes	Yes	Yes	Yes	1	Yes	1	1	4 times a week	2						No
Kawempe					Male	23	Primary and below	Single	Catholic	10	Petty trader	240000	Yes	Yes	Yes	Yes	2-3 times a week	No					No										No										No
Nakawa	0.29048	32.6552	1135.1	4.5	Male	23	Primary and below	Single	Muslim	6	Casual labourer	300000	No	Yes	Yes	Yes	4 times a week	Yes	No	No	No	1	Yes	Yes	Yes	Atleast 5 times a week	Yes	Yes	1	Yes	1	Yes	Yes	1	2		2						Yes	2			2
Makindye	0.298869	32.5809	0	2400	Male	20	Primary and below	Single	Muslim	5	Petty trader	400000	No	Yes	Yes	Yes	Monthly/ less	Yes	No	No	No	1	No										Yes	1	1	Monthly/ less	2						No
Rubaga					Male	18	Primary and below	Single	Born again/ Pentecostal	3	Petty trader	150000	No	Yes	Yes	Yes	2-3 times a week	Yes	No	No	No	1	Yes	Yes	Yes	Atleast 5 times a week	Yes	Yes	1	Yes	Yes	Yes	Yes	1	1	4 times a week	1	Yes	1	Yes	Yes	No	No
Rubaga	0.279465	32.5506	1140.2	3.8	Male	22	Primary and below	Married	Protestant/ Anglican	10	Transporter	250000	No	Yes	Yes	Yes	2-3 times a week	Yes	1	No	No	No	No										Yes	1	1	Atleast 5 times a week	1	1	Yes	Yes	Yes	Yes	No
Kawempe	0.333962	32.575	1180.7	4.9	Male	21	Primary and below	Single	Born again/ Pentecostal	3	Petty trader	60000	No	Yes	Yes	Yes	4 times a week	Yes	No	1	No	No	Yes	Yes	Yes	4 times a week	Yes	Yes	1	Yes	Yes	Yes	Yes	1	1	2-3 times a week	2						Yes	2			1	Yes	1
Nakawa	0.333545	32.6354	1163.4	4.9	Female	20	Primary and below	Single	Catholic	5	Petty trader	150000	No	Yes	Yes	Yes	Atleast 5 times a week	Yes	No	No	No	1	No										No										No
Rubaga	0.293928	32.5384	1152.1	4.7	Female	24	Primary and below	Single	Protestant/ Anglican	2	Petty trader	180000	No	Yes	Yes	Yes	2-3 times a week	No					Yes	Yes	Yes	2-3 times a week	No						Yes	1	1	2-3 times a week	1	Yes	Yes	Yes	1	No	No
Makindye	0.308008	32.6142	1134.4	2	Male	19	Primary and below	Divorced/ separated	Muslim	19	Transporter	450000	No	No									Yes	Yes	Yes	Atleast 5 times a week	No						No										No
Makindye	0.29822	32.5762	1170	4.8	Male	22	Primary and below	Single	Catholic	16	Casual labourer	210000	No	Yes	Yes	Yes	4 times a week	No					Yes	Yes	Yes	2-3 times a week	No						Yes	1	1	2-3 times a week	1	Yes	1	Yes	1	No	No
Kawempe	0.345958	32.5863	1172.4	5	Female	24	Primary and below	Married	Catholic	7	Casual labourer	100000	No	Yes	Yes	Yes	Atleast 5 times a week	Yes	No	No	No	1	No										No										No
Kawempe	0.359838	32.571	1156.5	4.9	Male	18	Primary and below	Single	Muslim	6	Transporter	450000	Yes	Yes	Yes	Yes	2-3 times a week	Yes	No	No	No	1	Yes	Yes	Yes	Atleast 5 times a week	Yes	Yes	Yes	Yes	Yes	1	Yes	1	1	Atleast 5 times a week	1	Yes	Yes	Yes	1	No	No
Rubaga					Male	24	Primary and below	Married	Catholic	8	Transporter	900000	No	Yes	Yes	No		Yes	1	No	No	No	No										No										No
Kawempe					Male	22	Primary and below	Married	Catholic	3	Petty trader	70000	No	No									Yes	Yes	Yes	2-3 times a week	No						No										No
Rubaga	0.279017	32.5504	1162.5	4.4	Female	23	Primary and below	Divorced/ separated	Muslim	3	Casual labourer	80000	No	Yes	Yes	Yes	4 times a week	Yes	1	No	No	No	No										No										No
Kawempe					Male	23	Primary and below	Single	Catholic	2	Petty trader	300000	No	Yes	Yes	Yes	2-3 times a week	Yes	No	No	No	1	Yes	Yes	Yes	2-3 times a week	Yes	Yes	Yes	Yes	1	Yes	No										No
Nakawa	0.333182	32.6237	1179.1	4.9	Male	19	Primary and below	Single	Muslim	17	Petty trader	420000	No	No									Yes	Yes	Yes	2-3 times a week	No						Yes	1	1	4 times a week	2						No
Makindye	0.29389	32.5832	1124.8	5	Male	18	Primary and below	Single	Catholic	2	Casual labourer	300000	No	Yes	Yes	Yes	2-3 times a week	Yes	No	No	No	No	Yes	Yes	Yes	2-3 times a week	Yes	Yes	1	Yes	1	Yes	No										Yes	1	1	2-3 times a week	1	Yes	Yes
Kawempe	0.342477	32.5885	1198	4.9	Male	24	Primary and below	Married	Born again/ Pentecostal	10	No source of income	0	No	Yes	Yes	Yes	Atleast 5 times a week	No					Yes	Yes	Yes	4 times a week	No						Yes	1	1	4 times a week	2						Yes	1	1	4 times a week	2
Makindye	0.306123	32.6162	1201	8.6	Male	24	Primary and below	Single	Born again/ Pentecostal	10	Casual labourer	450000	No	Yes	Yes	Yes	Atleast 5 times a week	Yes	No	No	No	1	Yes	Yes	Yes	Atleast 5 times a week	Yes	Yes	Yes	Yes	1	Yes	No										Yes	1	1	Atleast 5 times a week	1	Yes	Yes
Kawempe					Male	23	Primary and below	Single	Protestant/ Anglican	4	Casual labourer	500000	No	Yes	Yes	Yes	Atleast 5 times a week	Yes	1	No	No	1	Yes	Yes	Yes	Atleast 5 times a week	Yes	1	Yes	Yes	Yes	Yes	Yes	1	1	Monthly/ less	1	1	Yes	Yes	Yes	No	Yes	1	1	Atleast 5 times a week	1	1	Yes
Kawempe					Female	22	Primary and below	Single	Muslim	3	Bar attendant	80000	No	Yes	Yes	Yes	Atleast 5 times a week	Yes	No	No	No	1	Yes	Yes	Yes	Atleast 5 times a week	Yes	Yes	Yes	Yes	1	Yes	Yes	1	1	Atleast 5 times a week	1	Yes	Yes	Yes	1	No	No
Kawempe	0.357897	32.572	1147.8	5	Male	24	Primary and below	Married	Muslim	20	Petty trader	150000	No	Yes	Yes	Yes	Atleast 5 times a week	Yes	No	1	No	1	No										No										No
Makindye	0.307985	32.6142	1139.8	2.3	Male	20	Primary and below	Single	Protestant/ Anglican	7	Casual labourer	300000	No	No									Yes	Yes	Yes	Atleast 5 times a week	No						No										No
Rubaga	0.27952	32.5507	1154.6	3.4	Female	19	Primary and below	Single	Born again/ Pentecostal	1	Petty trader	150000	No	Yes	Yes	Yes	2-3 times a week	Yes	No	No	No	1	No										No										No
Kawempe	0.333962	32.575	1189.6	3.2	Male	20	Primary and below	Married	Catholic	10	Casual labourer	100000	No	Yes	Yes	Yes	2-3 times a week	Yes	1	No	No	No	Yes	Yes	Yes	Atleast 5 times a week	No						Yes	1	1	4 times a week	1	Yes	Yes	Yes	Yes	Yes	No
Nakawa					Female	21	Primary and below	Divorced/ separated	Muslim	3	Bar attendant	100000	No	Yes	Yes	Yes	Atleast 5 times a week	Yes	No	No	No	1	No										No										No
Makindye	0.30061	32.5751	1145.6	4.8	Male	24	Primary and below	Divorced/ separated	Catholic	6	Petty trader	360000	No	Yes	Yes	Yes	2-3 times a week	Yes	No	No	No	No	No										Yes	1	1	Atleast 5 times a week	1	Yes	Yes	Yes	Yes	No	No
Makindye	0.305787	32.6172	1136.3	4.2	Male	22	Above primary	Single	Catholic	22	Formal employment	300000	No	Yes	Yes	Yes	4 times a week	Yes	1	No	No	1	Yes	Yes	Yes	2-3 times a week	No						Yes	1	1	2-3 times a week	2						Yes	1	1	2-3 times a week	2
Makindye	0.306023	32.6169	1137.4	1.4	Male	24	Above primary	Single	Muslim	2	No source of income	0	No	No									Yes	Yes	Yes	Atleast 5 times a week	Yes	Yes	Yes	Yes	1	1	Yes	1	1	2-3 times a week	1	Yes	1	Yes	Yes	No	Yes	1	1	Atleast 5 times a week	1	Yes	1
Nakawa					Male	24	Above primary	Single	Born again/ Pentecostal	10	No source of income	0	No	Yes	Yes	Yes	Atleast 5 times a week	No					No										Yes	1	2		2						Yes	1	1	2-3 times a week	2
Kawempe	0.346032	32.5862	1169.6	4.9	Male	24	Above primary	Married	Catholic	24	Formal employment	300000	No	Yes	Yes	Yes	Atleast 5 times a week	No					No										No										No
Kawempe	0.334015	32.575	1184	3	Male	21	Above primary	Married	Protestant/ Anglican	20	Petty trader	350000	No	Yes	Yes	Yes	Atleast 5 times a week	No					Yes	Yes	Yes	Atleast 5 times a week	No						Yes	1	1	2-3 times a week	2						No
Kawempe	0.334839	32.5767	0	600	Male	24	Above primary	Married	Born again/ Pentecostal	20	Petty trader	500000	No	Yes	Yes	Yes	Monthly/ less	Yes	No	No	No	1	No										No										No
Kawempe					Male	23	Above primary	Married	Protestant/ Anglican	15	Petty trader	430000	No	Yes	Yes	Yes	Atleast 5 times a week	Yes	1	No	No	No	Yes	Yes	Yes	Atleast 5 times a week	No						Yes	1	2		1	Yes	1	Yes	Yes	No	No
Rubaga	0.29066	32.5405	1169.5	5	Female	20	Above primary	Married	Catholic	5	Formal employment	350000	No	Yes	Yes	Yes	Atleast 5 times a week	Yes	1	No	No	No	No										No										No
Kawempe	0.342403	32.5885	1198.6	4.8	Male	24	Above primary	Divorced/ separated	Protestant/ Anglican	9	Peasant/ farmer	200000	No	Yes	Yes	Yes	Atleast 5 times a week	No					Yes	Yes	Yes	4 times a week	No						Yes	1	1	4 times a week	2						No
Kawempe	0.35441	32.5617	1163	1.9	Female	23	Above primary	Married	Catholic	3	Petty trader	300000	No	Yes	Yes	Yes	2-3 times a week	Yes	No	No	No	1	No										Yes	1	2		1	Yes	Yes	Yes	1	No	No
Kawempe	0.342482	32.5888	1220.5	5	Male	24	Above primary	Single	Catholic	20	Formal employment	300000	No	Yes	Yes	Yes	Atleast 5 times a week	Yes	No	No	No	1	Yes	Yes	Yes	Atleast 5 times a week	Yes	Yes	Yes	Yes	1	Yes	Yes	1	1	Atleast 5 times a week	1	Yes	Yes	Yes	1	No	No
Kawempe	0.348043	32.5854	1131.1	4.9	Male	22	Above primary	Married	Muslim	22	Petty trader	150000	No	Yes	Yes	Yes	4 times a week	Yes	No	1	No	No	Yes	Yes	Yes	Atleast 5 times a week	No						Yes	1	1	2-3 times a week	1	1	Yes	Yes	Yes	No	No
Kawempe	0.345505	32.5866	1175.7	4.9	Female	22	Above primary	Single	Catholic	22	Petty trader	120000	No	Yes	Yes	Yes	Atleast 5 times a week	Yes	No	No	No	1	No										No										No
Kawempe	0.359872	32.5711	1149.6	4.9	Male	18	Above primary	Single	Muslim	18	Petty trader	100000	No	No									No										No										No
Makindye	0.300124	32.5763	0	699.999	Male	18	Above primary	Single	Muslim	18	Casual labourer	400000	Yes	No									Yes	Yes	Yes	2-3 times a week	Yes	Yes	Yes	Yes	1	Yes	Yes	1	1	Atleast 5 times a week	1	Yes	Yes	Yes	1	No	Yes	1	1	Atleast 5 times a week	1	Yes	Yes
Kawempe					Male	22	Above primary	Single	Muslim	22	Casual labourer	300000	No	Yes	Yes	Yes	2-3 times a week	Yes	No	No	No	1	Yes	Yes	Yes	2-3 times a week	Yes	Yes	Yes	Yes	1	Yes	Yes	1	1	4 times a week	1	Yes	Yes	Yes	1	No	No
Rubaga	0.279918	32.5506	1201.8	5	Male	22	Above primary	Divorced/ separated	Muslim	13	Casual labourer	190000	No	Yes	Yes	Yes	Atleast 5 times a week	Yes	1	No	No	No	Yes	Yes	Yes	2-3 times a week	Yes	Yes	Yes	Yes	Yes	1	Yes	1	1	2-3 times a week	2						Yes	2			2
Kawempe					Male	21	Above primary	Single	Catholic	21	Petty trader	200000	No	Yes	Yes	Yes	Atleast 5 times a week	Yes	No	1	No	1	No										Yes	1	1	2-3 times a week	1	Yes	Yes	Yes	1	No	Yes	1	1	2-3 times a week	2
Nakawa	0.30286	32.6466	0	1600	Male	24	Above primary	Divorced/ separated	Catholic	20	Transporter	900000	No	Yes	Yes	Yes	Atleast 5 times a week	Yes	1	No	No	1	No										Yes	1	1	Monthly/ less	1	1	Yes	Yes	1	No	No
Nakawa	0.290393	32.6552	1159.5	4.6	Male	24	Above primary	Married	Catholic	10	Transporter	600000	No	Yes	Yes	Yes	2-3 times a week	Yes	1	No	No	No	Yes	Yes	Yes	Atleast 5 times a week	Yes	Yes	Yes	Yes	1	Yes	Yes	1	1	4 times a week	1	Yes	Yes	Yes	Yes	No	No
Nakawa	0.333547	32.6354	1140.8	2.5	Male	18	Above primary	Married	Muslim	18	Petty trader	120000	No	Yes	Yes	Yes	Atleast 5 times a week	No					Yes	Yes	Yes	Atleast 5 times a week	No						Yes	1	1	Atleast 5 times a week	2						No
Rubaga	0.293728	32.5387	1168.4	4.7	Male	18	Above primary	Single	Muslim	18	Petty trader	210000	No	Yes	Yes	Yes	2-3 times a week	No					Yes	Yes	Yes	2-3 times a week	No						Yes	1	2		2						No
Rubaga	0.277175	32.5533	1155.4	4.8	Male	22	Above primary	Single	Muslim	16	Casual labourer	300000	No	Yes	Yes	Yes	4 times a week	Yes	No	No	No	1	Yes	Yes	Yes	Atleast 5 times a week	Yes	Yes	1	Yes	1	1	Yes	1	1	2-3 times a week	2						No
Makindye	0.300482	32.5751	1158.5	4.9	Male	24	Above primary	Married	Catholic	8	Petty trader	450000	No	Yes	Yes	Yes	Monthly/ less	Yes	No	No	No	No	No										Yes	1	1	Atleast 5 times a week	1	Yes	Yes	Yes	Yes	Yes	No
Kawempe	0.333978	32.575	1170.9	10.3	Male	24	Above primary	Married	Other religion	5	Petty trader	40000	No	Yes	Yes	Yes	2-3 times a week	Yes	No	1	No	No	Yes	Yes	Yes	4 times a week	Yes	Yes	1	Yes	Yes	Yes	Yes	2			1	Yes	1	Yes	1	No	Yes	1	1	Monthly/ less	1	Yes	1
Kawempe	0.34607	32.5863	1172.4	5	Male	24	Above primary	Single	Protestant/ Anglican	5	Casual labourer	100000	No	Yes	Yes	Yes	Atleast 5 times a week	Yes	No	1	No	1	No										No										No
Kawempe					Male	23	Above primary	Single	Born again/ Pentecostal	1	Transporter	4000000	No	Yes	Yes	Yes	Atleast 5 times a week	Yes	No	No	No	1	No										Yes	1	1	2-3 times a week	1	Yes	Yes	Yes	1	No	No
Makindye	0.308023	32.6142	1135.6	2.2	Male	23	Above primary	Single	Muslim	21	No source of income	0	No	No									Yes	Yes	Yes	2-3 times a week	No						No										No
Kawempe	0.334013	32.575	1177.2	3.4	Male	20	Above primary	Single	Muslim	20	Casual labourer	100000	No	Yes	Yes	Yes	2-3 times a week	No					Yes	Yes	Yes	Atleast 5 times a week	No						Yes	1	1	Atleast 5 times a week	2						No
Nakawa					Male	19	Above primary	Single	Muslim	18	Student	0	No	No									No										Yes	2			1	Yes	Yes	Yes	1	No	No
Nakawa	0.301203	32.6471	1186.4	5	Male	24	Above primary	Married	Catholic	12	Transporter	600000	No	Yes	Yes	Yes	Atleast 5 times a week	Yes	No	1	No	1	No										Yes	1	1	Atleast 5 times a week	1	1	1	Yes	1	No	No
Nakawa	0.333158	32.6238	1168	2.9	Male	24	Above primary	Single	Protestant/ Anglican	10	Petty trader	200000	No	Yes	Yes	Yes	Atleast 5 times a week	Yes	No	No	No	1	Yes	Yes	Yes	2-3 times a week	Yes	Yes	Yes	Yes	Yes	1	No										No
Nakawa					Male	23	Above primary	Single	Protestant/ Anglican	8	Transporter	500000	No	No									No										Yes	1	1	2-3 times a week	1	Yes	1	Yes	Yes	No	No
Kawempe	0.345965	32.5873	0	1300	Female	23	Above primary	Divorced/ separated	Protestant/ Anglican	8	Formal employment	180000	No	Yes	Yes	Yes	Atleast 5 times a week	Yes	No	No	No	1	No										No										No
Kawempe	0.36215	32.5746	0	1900	Male	18	Above primary	Single	Muslim	7	Casual labourer	300000	No	Yes	No								Yes	Yes	Yes	Atleast 5 times a week	Yes	Yes	1	Yes	Yes	Yes	Yes	1	1	2-3 times a week	2						No
Makindye	0.308063	32.6141	1140	3.1	Male	22	Above primary	Married	Born again/ Pentecostal	7	Formal employment	200000	No	Yes	Yes	Yes	2-3 times a week	Yes	1	No	No	No	No										No										No
Kawempe					Male	21	Above primary	Married	Protestant/ Anglican	6	Petty trader	30000	No	Yes	Yes	Yes	2-3 times a week	Yes	No	No	No	1	Yes	Yes	Yes	Atleast 5 times a week	Yes	Yes	Yes	Yes	1	1	Yes	1	2		1	Yes	Yes	Yes	1	No	No
Rubaga	0.276707	32.5533	1127.1	7.2	Male	20	Above primary	Single	Muslim	5	Casual labourer	750000	No	Yes	Yes	Yes	Atleast 5 times a week	No					Yes	Yes	Yes	Atleast 5 times a week	No						Yes	1	1	Atleast 5 times a week	2						Yes	1	1	2-3 times a week	2
Kawempe	0.33399	32.5749	1184.4	3.6	Male	23	Above primary	Married	Catholic	5	Formal employment	200000	No	Yes	Yes	Yes	Atleast 5 times a week	Yes	No	No	No	1	Yes	Yes	Yes	Atleast 5 times a week	Yes	Yes	Yes	Yes	1	Yes	Yes	1	1	2-3 times a week	1	Yes	Yes	Yes	Yes	Yes	Yes	1	2		2
Rubaga					Male	22	Above primary	Single	Protestant/ Anglican	4	Transporter	300000	No	Yes	Yes	Yes	Atleast 5 times a week	No					Yes	Yes	Yes	Monthly/ less	Yes	Yes	Yes	Yes	1	Yes	Yes	1	2		1	Yes	1	Yes	Yes	No	Yes	1	1	Monthly/ less	1	Yes	1
Kawempe	0.357917	32.5723	1147.5	4.9	Female	20	Above primary	Single	Catholic	3	Bar attendant	160000	No	Yes	Yes	Yes	4 times a week	Yes	No	No	No	1	No										No										No
Makindye	0.296223	32.575	1147.2	4.7	Female	18	Above primary	Single	Muslim	2	Bar attendant	120000	Yes	Yes	Yes	Yes	2-3 times a week	Yes	No	1	No	1	Yes	No			No						No										No
Makindye	0.298287	32.5761	1162.4	4.9	Male	22	Above primary	Single	Catholic	2	Casual labourer	800000	No	Yes	Yes	Yes	Atleast 5 times a week	Yes	No	No	No	1	Yes	Yes	Yes	Atleast 5 times a week	No						No										No
Nakawa	0.323728	32.6497	1149.7	5	Male	24	Above primary	Single	Muslim	2	Casual labourer	150000	No	Yes	Yes	Yes	Atleast 5 times a week	Yes	No	No	No	1	Yes	Yes	Yes	2-3 times a week	No						Yes	1	1	2-3 times a week	1	Yes	Yes	Yes	1	No	No
Nakawa	0.333155	32.6238	1180.7	3.5	Female	19	Above primary	Single	Protestant/ Anglican	1	Petty trader	100000	No	Yes	Yes	Yes	4 times a week	Yes	1	No	No	No	No										No										No
Rubaga					Female	21	Above primary	Divorced/ separated	Muslim	1	Bar attendant	100000	No	Yes	Yes	Yes	Atleast 5 times a week	No					No										No										No
Kawempe	0.354963	32.5714	0	2100	Female	23	Above primary	Single	Catholic	1	Bar attendant	70000	No	Yes	Yes	Yes	2-3 times a week	No					No										No										No
Kawempe	0.333943	32.5749	1171.8	5	Female	24	Above primary	Married	Born again/ Pentecostal	24	Petty trader	400000	No	Yes	Yes	No		No					Yes	Yes	Yes	Atleast 5 times a week	No						Yes	1	1	Atleast 5 times a week	2						No
Rubaga	0.293748	32.5386	1160.3	4.5	Male	24	Above primary	Married	Other religion	24	Casual labourer	300000	No	No									Yes	Yes	Yes	Atleast 5 times a week	No						Yes	1	1	2-3 times a week	2						No
Rubaga					Male	21	Above primary	Single	Muslim	21	Petty trader	150000	Yes	Yes	Yes	Yes	Atleast 5 times a week	No					No										Yes	1	1	Atleast 5 times a week	2						No
Kawempe					Male	21	Above primary	Single	Born again/ Pentecostal	21	Casual labourer	200000	No	Yes	Yes	Yes	2-3 times a week	No					No										No										No
Makindye	0.30078	32.5745	1152.9	3.3	Female	19	Above primary	Single	Muslim	19	No source of income	150000	Yes	Yes	Yes	Yes	4 times a week	Yes	No	No	No	1	Yes	Yes	Yes	Atleast 5 times a week	Yes	Yes	Yes	Yes	1	Yes	No										No
Kawempe	0.354465	32.5617	1133.6	4.7	Male	18	Above primary	Divorced/ separated	Muslim	18	Formal employment	370000	No	Yes	Yes	Yes	Monthly/ less	Yes	1	No	No	1	No										No										No
Kawempe	0.348062	32.5855	1169.2	2	Male	20	Above primary	Single	Catholic	10	Bar attendant	80000	No	Yes	Yes	No		Yes	No	No	No	1	Yes	Yes	Yes	2-3 times a week	No						Yes	1	1	Atleast 5 times a week	2						No
Nakawa	0.331545	32.623	1141	5	Male	24	Above primary	Married	Catholic	9	Petty trader	300000	No	Yes	Yes	Yes	Monthly/ less	Yes	1	1	No	1	No										No										No
Kawempe	0.353757	32.561	1161.7	5	Male	19	Above primary	Single	Muslim	8	No source of income	50000	Yes	No									Yes	No			Yes	Yes	Yes	Yes	Yes	1	No										No
Kawempe					Female	24	Above primary	Single	Protestant/ Anglican	8	Formal employment	180000	No	Yes	Yes	Yes	2-3 times a week	No					No										No										No
Rubaga	0.276602	32.553	1145.5	8.3	Male	22	Above primary	Married	Protestant/ Anglican	5	Transporter	300000	No	Yes	Yes	No		Yes	1	No	No	No	Yes	Yes	No		Yes	1	Yes	Yes	Yes	Yes	No										Yes	1	2		1	1	Yes
Nakawa	0.30286	32.6466	0	1600	Male	23	Above primary	Married	Muslim	5	Petty trader	900000	No	Yes	Yes	Yes	2-3 times a week	No					Yes	No			No						Yes	1	1	2-3 times a week	1	1	1	Yes	Yes	No	No
Kawempe	0.346112	32.5862	1154.6	5	Female	24	Above primary	Single	Protestant/ Anglican	4	Petty trader	150000	No	Yes	Yes	Yes	2-3 times a week	Yes	No	No	No	1	No										No										No
Kawempe	0.346218	32.5859	0	1400	Male	22	Above primary	Single	Catholic	3	Casual labourer	200000	No	Yes	No								No										No										No
Kawempe	0.348098	32.5892	1158.6	5	Male	23	Above primary	Single	Catholic	3	Transporter	80000	No	Yes	Yes	Yes	2-3 times a week	No					No										No										No
Kawempe					Male	23	Above primary	Married	Protestant/ Anglican	3	Formal employment	300000	No	Yes	Yes	Yes	4 times a week	No					Yes	Yes	Yes	Atleast 5 times a week	No						Yes	1	2		2						Yes	1	2		2
Makindye	0.29823	32.5763	1153.6	5	Female	18	Above primary	Single	Protestant/ Anglican	2	Petty trader	120000	Yes	Yes	Yes	Yes	2-3 times a week	Yes	No	No	No	1	No										Yes	1	1	Atleast 5 times a week	1	Yes	Yes	Yes	Yes	No	No
Rubaga	0.293812	32.5385	1143.5	4.5	Male	21	Above primary	Single	Catholic	2	Petty trader	300000	Yes	Yes	Yes	Yes	2-3 times a week	Yes	No	No	No	1	Yes	Yes	Yes	Atleast 5 times a week	No						Yes	1	1	Atleast 5 times a week	2						No
Nakawa	0.29048	32.6553	1120.4	5	Male	23	Above primary	Married	Protestant/ Anglican	1	Casual labourer	200000	No	Yes	Yes	Yes	Atleast 5 times a week	Yes	No	1	No	No	No										Yes	1	1	4 times a week	1	Yes	1	Yes	Yes	No	Yes	1	1	Atleast 5 times a week	1	1	1
Kawempe	0.355388	32.5732	0	1990	Male	24	Above primary	Single	Muslim	24	No source of income	0	No	Yes	Yes	Yes	Monthly/ less	Yes	No	1	No	No	No										Yes	1	1	4 times a week	1	Yes	1	Yes	Yes	No	No
Kawempe	0.342332	32.5883	1148.8	5	Male	24	Above primary	Married	Muslim	24	Transporter	200000	No	Yes	Yes	Yes	2-3 times a week	No					Yes	Yes	Yes	Atleast 5 times a week	Yes	Yes	Yes	Yes	1	Yes	No										No
Kawempe					Male	24	Above primary	Single	Born again/ Pentecostal	24	Petty trader	280000	No	No									No										Yes	1	1	Atleast 5 times a week	2						No
Kawempe	0.345224	32.5862	0	1600	Male	24	Above primary	Single	Muslim	24	Casual labourer	500000	No	Yes	Yes	Yes	2-3 times a week	Yes	No	No	No	1	Yes	Yes	Yes	Atleast 5 times a week	Yes	Yes	Yes	Yes	1	Yes	Yes	1	1	Atleast 5 times a week	1	Yes	Yes	Yes	1	No	No
Nakawa					Male	24	Above primary	Single	Catholic	24	Casual labourer	450000	No	Yes	Yes	Yes	Monthly/ less	No					No										Yes	1	1	Monthly/ less	2						No
Kawempe					Male	23	Above primary	Married	Catholic	23	Petty trader	560000	No	Yes	Yes	Yes	Monthly/ less	No					No										Yes	1	1	2-3 times a week	1	1	Yes	Yes	Yes	No	No
Kawempe					Male	22	Above primary	Single	Catholic	22	Petty trader	300000	No	No									Yes	Yes	Yes	2-3 times a week	Yes	Yes	Yes	Yes	1	Yes	Yes	1	1	4 times a week	1	Yes	Yes	Yes	1	No	No
Makindye					Male	21	Above primary	Single	Muslim	21	Petty trader	50000	No	Yes	Yes	No		Yes	No	No	No	1	Yes	Yes	Yes	Atleast 5 times a week	Yes	Yes	Yes	Yes	1	Yes	Yes	1	1	Atleast 5 times a week	1	Yes	Yes	Yes	1	No	No
Kawempe	0.33395	32.575	1171.2	4.7	Female	21	Above primary	Married	Catholic	21	Petty trader	60000	No	Yes	Yes	Yes	Monthly/ less	Yes	1	No	No	No	Yes	Yes	Yes	Monthly/ less	No						No										No
Nakawa	0.323485	32.6498	1118.1	5	Male	21	Above primary	Single	Catholic	21	Formal employment	200000	No	Yes	Yes	Yes	Atleast 5 times a week	Yes	No	No	No	1	No										Yes	1	1	4 times a week	2						No
Kawempe	0.33391	32.5749	1163.5	5	Male	20	Above primary	Single	Muslim	20	No source of income	0	No	Yes	Yes	Yes	2-3 times a week	No					Yes	Yes	Yes	4 times a week	No						Yes	1	1	4 times a week	2						No
Rubaga	0.29128	32.5409	1177.7	7.6	Female	18	Above primary	Single	Muslim	18	Petty trader	50000	Yes	Yes	Yes	Yes	4 times a week	Yes	1	No	No	No	Yes	Yes	Yes	Atleast 5 times a week	Yes	1	Yes	Yes	Yes	Yes	Yes	1	1	4 times a week	1	1	Yes	Yes	Yes	No	Yes	1	2		1	1	Yes
Kawempe	0.333955	32.5749	1180.6	2.6	Male	21	Above primary	Married	Protestant/ Anglican	15	Petty trader	200000	No	Yes	Yes	Yes	Atleast 5 times a week	No					Yes	Yes	Yes	Atleast 5 times a week	Yes	1	Yes	Yes	Yes	Yes	No										No
Rubaga	0.293818	32.5385	1162.7	4.6	Male	23	Above primary	Married	Muslim	15	No source of income	0	No	Yes	Yes	Yes	Atleast 5 times a week	No					Yes	Yes	Yes	Atleast 5 times a week	No						Yes	1	1	Atleast 5 times a week	2						No
Rubaga	0.279777	32.5508	1244.3	10.1	Male	24	Above primary	Married	Muslim	14	Petty trader	400000	No	Yes	Yes	Yes	4 times a week	Yes	1	No	No	No	Yes	No			No						Yes	1	2		2						Yes	1	2		2
Kawempe	0.357935	32.5723	1172.6	4.2	Male	20	Above primary	Married	Muslim	11	Petty trader	460000	No	No									Yes	Yes	Yes	Atleast 5 times a week	Yes	Yes	1	Yes	1	Yes	Yes	1	1	Atleast 5 times a week	1	Yes	1	Yes	1	No	No
Makindye					Male	18	Above primary	Single	Muslim	1	Petty trader	30000	Yes	Yes	Yes	Yes	4 times a week	No					No										Yes	1	1	4 times a week	2						No
Rubaga	0.282351	32.5548	0	2200	Male	21	Above primary	Single	Catholic	21	Casual labourer	40000	No	Yes	Yes	No		Yes	No	No	No	1	Yes	Yes	No		Yes	Yes	Yes	Yes	1	Yes	No										No
Kawempe					Male	19	Above primary	Single	Catholic	3	Bar attendant	100000	No	Yes	Yes	Yes	2-3 times a week	Yes	No	No	No	1	No										No										No
Kawempe	0.342527	32.5885	1196.9	5	Male	21	Above primary	Single	Catholic	18	Casual labourer	120000	Yes	Yes	Yes	Yes	2-3 times a week	Yes	No	No	No	1	Yes	Yes	Yes	2-3 times a week	Yes	Yes	1	Yes	Yes	Yes	Yes	1	1	4 times a week	2						No
Kawempe	0.359778	32.5711	1161.5	4.9	Male	24	Above primary	Single	Muslim	24	Casual labourer	100000	No	No									Yes	Yes	Yes	Atleast 5 times a week	Yes	Yes	Yes	Yes	Yes	1	Yes	1	1	Atleast 5 times a week	2						No
Kawempe	0.359722	32.5712	1188.6	4.3	Male	19	Above primary	Single	Muslim	19	Casual labourer	300000	Yes	No									No										No										No
Nakawa					Male	19	Above primary	Single	Catholic	2	Bar attendant	200000	No	Yes	Yes	Yes	2-3 times a week	No					No										Yes	1	1	2-3 times a week	2						No
Kawempe	0.342582	32.5885	1167.7	4.2	Male	23	Above primary	Single	Protestant/ Anglican	23	Formal employment	260000	No	Yes	Yes	No		No					Yes	Yes	Yes	2-3 times a week	Yes	Yes	1	Yes	1	Yes	Yes	1	1	Atleast 5 times a week	2						No
Kawempe	0.334092	32.5774	0	1500	Male	19	Above primary	Single	Catholic	1	Casual labourer	200000	No	Yes	Yes	Yes	4 times a week	Yes	1	No	No	No	Yes	Yes	Yes	Atleast 5 times a week	Yes	1	Yes	Yes	Yes	Yes	Yes	1	1	4 times a week	2						No
Rubaga	0.279508	32.5509	1155.4	4.9	Male	24	Above primary	Single	Born again/ Pentecostal	3	Petty trader	180000	No	Yes	Yes	Yes	2-3 times a week	Yes	No	1	No	1	Yes	Yes	Yes	2-3 times a week	Yes	Yes	1	Yes	1	Yes	Yes	1	1	4 times a week	2						No
Kawempe					Female	24	Above primary	Single	Protestant/ Anglican	1	Petty trader	240000	No	Yes	Yes	Yes	2-3 times a week	Yes	No	1	No	1	No										Yes	1	1	4 times a week	2						No
Kawempe	0.342462	32.5886	1195	3.5	Male	24	Above primary	Single	Catholic	24	Casual labourer	150000	No	Yes	Yes	Yes	4 times a week	No					Yes	Yes	Yes	Atleast 5 times a week	No						Yes	1	1	2-3 times a week	1	Yes	Yes	Yes	Yes	Yes	No
Kawempe	0.342478	32.5886	1207.4	4.6	Male	21	Above primary	Single	Catholic	15	No source of income	0	No	Yes	Yes	Yes	Atleast 5 times a week	Yes	No	1	No	1	Yes	Yes	Yes	Atleast 5 times a week	Yes	Yes	Yes	Yes	1	Yes	Yes	1	1	2-3 times a week	1	Yes	Yes	Yes	1	No	No
Kawempe					Male	24	Above primary	Single	Protestant/ Anglican	4	Formal employment	600000	No	Yes	Yes	Yes	Atleast 5 times a week	No					Yes	Yes	Yes	Atleast 5 times a week	No						Yes	1	1	Atleast 5 times a week	2						No
Rubaga	0.277047	32.5533	1155.1	1.7	Male	22	Above primary	Married	Catholic	11	Casual labourer	400000	No	Yes	Yes	Yes	4 times a week	Yes	1	No	No	No	No										Yes	1	1	2-3 times a week	1	Yes	Yes	Yes	Yes	Yes	No
Rubaga	0.29334	32.5402	1127.5	5	Male	22	Above primary	Single	Muslim	6	Petty trader	300000	No	Yes	Yes	Yes	2-3 times a week	Yes	1	No	No	1	Yes	Yes	No		Yes	Yes	Yes	Yes	Yes	1	No										Yes	1	2		2
Kawempe	0.353687	32.5611	1166	4.3	Male	20	Above primary	Married	Muslim	5	Petty trader	300000	No	Yes	No								Yes	Yes	Yes	Atleast 5 times a week	Yes	Yes	Yes	Yes	Yes	1	Yes	1	1	2-3 times a week	1	Yes	1	Yes	Yes	No	No
Rubaga	0.279787	32.5508	1182.5	4.9	Female	18	Above primary	Single	Protestant/ Anglican	1	Casual labourer	90000	No	Yes	Yes	Yes	4 times a week	Yes	1	No	No	No	Yes	No			No						Yes	1	2		2						No
Nakawa					Female	18	Above primary	Single	Protestant/ Anglican	1	Casual labourer	150000	No	Yes	Yes	Yes	4 times a week	Yes	No	No	No	1	No										Yes	1	1	Monthly/ less	2						No
Kawempe	0.353738	32.5611	1192.7	4.9	Male	24	Above primary	Married	Muslim	24	Transporter	300000	No	No									Yes	Yes	Yes	2-3 times a week	Yes	1	1	Yes	1	Yes	Yes	1	1	2-3 times a week	1	1	1	Yes	1	No	No
Kawempe	0.334002	32.575	1180.3	3.2	Male	23	Above primary	Married	Born again/ Pentecostal	23	Formal employment	350000	No	Yes	Yes	Yes	Atleast 5 times a week	Yes	1	No	No	1	Yes	Yes	Yes	Atleast 5 times a week	No						Yes	1	1	Atleast 5 times a week	2						No
Rubaga	0.279958	32.5515	1108.7	6.7	Female	21	Above primary	Single	Protestant/ Anglican	21	Student	0	Yes	Yes	Yes	Yes	2-3 times a week	Yes	1	No	No	No	No										No										No
Rubaga	0.293398	32.5394	1172	5	Male	19	Above primary	Single	Protestant/ Anglican	19	Petty trader	120000	Yes	Yes	Yes	Yes	4 times a week	Yes	No	No	No	1	No										Yes	1	2		1	Yes	Yes	Yes	Yes	Yes	No
Nakawa	0.333542	32.6355	1152.1	3	Male	18	Above primary	Married	Born again/ Pentecostal	18	Petty trader	150000	No	Yes	Yes	Yes	Atleast 5 times a week	Yes	1	No	No	No	No										Yes	1	1	2-3 times a week	2						No
Makindye	0.298268	32.5758	1141.7	4.5	Male	18	Above primary	Single	Muslim	18	Casual labourer	300000	No	No									No										Yes	1	1	4 times a week	2						No
Makindye	0.305955	32.6171	1137.1	1.9	Male	20	Above primary	Single	Born again/ Pentecostal	17	Student	0	Yes	Yes	No								Yes	Yes	Yes	Atleast 5 times a week	Yes	Yes	Yes	Yes	Yes	1	No										No
Kawempe	0.333844	32.5774	0	1600	Male	21	Above primary	Married	Protestant/ Anglican	9	Petty trader	200000	No	Yes	No								Yes	Yes	Yes	Atleast 5 times a week	Yes	1	1	Yes	Yes	Yes	No										No
Kawempe	0.34236	32.5885	1205.3	4.9	Male	23	Above primary	Single	Protestant/ Anglican	4	Transporter	300000	No	No									Yes	Yes	Yes	Monthly/ less	No						No										No
Rubaga	0.293142	32.5399	1131.4	4.9	Male	21	Above primary	Single	Muslim	2	Casual labourer	240000	No	No									No										Yes	1	1	2-3 times a week	1	Yes	Yes	Yes	1	No	No
Makindye	0.296187	32.575	1164.2	4.9	Female	20	Above primary	Single	Catholic	1	Bar attendant	100000	No	Yes	Yes	Yes	2-3 times a week	No					No										No										No
Kawempe	0.357332	32.5709	1172.3	2.3	Female	21	Above primary	Married	Muslim	1	Petty trader	200000	No	Yes	Yes	Yes	Atleast 5 times a week	Yes	No	No	No	1	No										No										No
Kawempe	0.345702	32.5864	1169.9	9.9	Male	24	Above primary	Married	Protestant/ Anglican	24	Formal employment	280000	No	Yes	Yes	Yes	Atleast 5 times a week	No					No										Yes	1	1	Atleast 5 times a week	1	Yes	Yes	Yes	1	No	No
Kawempe	0.347978	32.5854	1187.3	5	Female	23	Above primary	Married	Catholic	23	No source of income	0	No	No									Yes	Yes	Yes	Atleast 5 times a week	Yes	Yes	Yes	Yes	1	Yes	Yes	1	1	Atleast 5 times a week	1	Yes	Yes	Yes	1	No	No
Kawempe	0.354308	32.5618	1124.7	4.8	Male	23	Above primary	Married	Born again/ Pentecostal	23	Casual labourer	300000	No	Yes	Yes	Yes	Monthly/ less	Yes	1	1	No	1	No										No										No
Kawempe					Male	21	Above primary	Single	Catholic	21	Formal employment	450000	No	Yes	Yes	Yes	Atleast 5 times a week	Yes	No	1	No	No	Yes	No			No						Yes	2			2						Yes	1	2		1	Yes	1
Kawempe					Male	20	Above primary	Married	Muslim	20	Transporter	300000	No	Yes	Yes	Yes	2-3 times a week	No					No										Yes	1	1	4 times a week	1	Yes	Yes	Yes	1	No	No
Kawempe	0.346027	32.5863	1172.4	5	Female	21	Above primary	Divorced/ separated	Muslim	19	Petty trader	250000	No	Yes	Yes	Yes	Atleast 5 times a week	Yes	No	1	No	No	No										Yes	1	1	Atleast 5 times a week	1	Yes	1	Yes	Yes	No	No
Makindye	0.30502	32.6163	1143.7	3.4	Male	24	Above primary	Single	Catholic	19	No source of income	0	No	Yes	Yes	Yes	Atleast 5 times a week	Yes	No	No	No	1	Yes	Yes	Yes	Atleast 5 times a week	Yes	Yes	1	Yes	Yes	1	Yes	1	1	4 times a week	1	Yes	1	Yes	Yes	Yes	No
Rubaga					Female	20	Above primary	Single	Catholic	1	Petty trader	1500000	No	Yes	Yes	Yes	4 times a week	Yes	No	1	No	No	Yes	No			No						Yes	1	1	Monthly/ less	2						No
Nakawa	0.336391	32.6258	0	2200	Male	21	Above primary	Married	Muslim	21	Casual labourer	600000	No	Yes	Yes	Yes	2-3 times a week	Yes	1	No	No	No	Yes	Yes	Yes	Atleast 5 times a week	No						Yes	1	1	2-3 times a week	2						No
Nakawa					Female	20	Above primary	Married	Protestant/ Anglican	4	Petty trader	80000	No	Yes	Yes	Yes	2-3 times a week	Yes	No	No	No	1	No										Yes	1	2		1	Yes	Yes	Yes	1	No	No
Nakawa	0.295419	32.6502	0	1900	Female	23	Above primary	Married	Muslim	3	Petty trader	300000	No	Yes	Yes	Yes	Atleast 5 times a week	Yes	1	No	No	1	Yes	Yes	Yes	2-3 times a week	Yes	1	Yes	Yes	1	Yes	No										Yes	1	1	Atleast 5 times a week	1	1	Yes
Kawempe	0.353975	32.57	0	2200	Female	20	Above primary	Single	Catholic	20	Bar attendant	200000	No	Yes	Yes	Yes	Atleast 5 times a week	Yes	No	1	No	No	No										No										No
Makindye	0.305663	32.6172	1059.5	7.6	Female	22	Above primary	Married	Born again/ Pentecostal	3	Petty trader	150000	No	Yes	Yes	No		Yes	No	No	No	1	No										Yes	1	2		1	Yes	Yes	Yes	1	No	No
Nakawa	0.312478	32.6538	1161.6	5	Male	18	Above primary	Single	Catholic	18	Petty trader	170000	Yes	Yes	Yes	No		No					Yes	Yes	No		Yes	Yes	Yes	Yes	Yes	1	Yes	1	1	Atleast 5 times a week	2						No
Kawempe	0.345224	32.5862	0	1700	Male	23	Above primary	Married	Protestant/ Anglican	7	Formal employment	250000	No	Yes	Yes	Yes	2-3 times a week	Yes	No	No	No	1	No										No										No
Makindye	0.296237	32.5749	1176.5	5	Female	19	Above primary	Single	Born again/ Pentecostal	2	No source of income	0	No	Yes	Yes	Yes	Atleast 5 times a week	No					No										No										No
Makindye	0.305983	32.6166	1137.4	4.9	Female	24	Above primary	Married	Catholic	24	Petty trader	360000	No	Yes	Yes	Yes	4 times a week	No					No										No										No
Makindye	0.298155	32.576	1165.4	7.6	Male	24	Above primary	Single	Catholic	10	Petty trader	150000	No	Yes	Yes	Yes	4 times a week	Yes	1	No	No	No	No										No										No
Kawempe	0.357363	32.5744	0	2141	Male	24	Above primary	Married	Catholic	4	No source of income	100000	No	Yes	Yes	Yes	Monthly/ less	Yes	1	1	No	No	No										Yes	1	1	Monthly/ less	1	1	1	Yes	1	No	No
Rubaga	0.27865	32.5503	1134.8	8	Female	22	Above primary	Single	Catholic	1	Bar attendant	120000	No	Yes	Yes	Yes	4 times a week	Yes	No	No	No	1	No										No										No
Nakawa	0.312362	32.6535	1112.4	4.9	Male	18	Above primary	Single	Protestant/ Anglican	1	Student	260000	Yes	No									No										Yes	1	1	Atleast 5 times a week	2						No
Kawempe	0.345224	32.5862	0	1700	Male	24	Above primary	Single	Protestant/ Anglican	5	Petty trader	600000	No	Yes	Yes	Yes	Atleast 5 times a week	Yes	1	No	No	1	No										No										No
Kawempe					Male	24	Above primary	Single	Protestant/ Anglican	5	Casual labourer	250000	No	Yes	Yes	Yes	2-3 times a week	No					No										No										No
Kawempe					Male	22	Above primary	Single	Muslim	3	Petty trader	300000	No	Yes	Yes	Yes	4 times a week	No					Yes	Yes	Yes	4 times a week	No						No										No
Makindye	0.29817	32.5763	1142.2	8.4	Male	19	Above primary	Single	Born again/ Pentecostal	2	Formal employment	100000	No	Yes	Yes	No		No					No										Yes	1	1	Atleast 5 times a week	2						No
Makindye	0.296909	32.5742	0	1600	Male	23	Above primary	Single	Muslim	23	Casual labourer	1000000	Yes	Yes	Yes	Yes	2-3 times a week	Yes	No	No	No	1	Yes	Yes	Yes	Atleast 5 times a week	No						Yes	1	1	2-3 times a week	2						No
Nakawa	0.312458	32.6534	1125.3	3.9	Male	19	Above primary	Single	Muslim	19	Petty trader	300000	No	No									Yes	Yes	Yes	Atleast 5 times a week	No						Yes	1	1	Atleast 5 times a week	2						No
Kawempe	0.342428	32.5886	1200.2	5	Male	23	Above primary	Single	Catholic	15	Peasant/ farmer	200000	No	Yes	Yes	Yes	2-3 times a week	Yes	No	1	No	No	Yes	Yes	Yes	2-3 times a week	Yes	Yes	1	Yes	Yes	Yes	Yes	1	1	4 times a week	1	Yes	1	Yes	Yes	No	No
Nakawa					Male	24	Above primary	Single	Muslim	9	Petty trader	150000	No	Yes	Yes	Yes	4 times a week	Yes	No	1	No	1	Yes	No			Yes	Yes	1	Yes	1	Yes	No										Yes	2			2
Makindye					Male	20	Above primary	Single	Catholic	2	Petty trader	100000	No	Yes	Yes	Yes	Monthly/ less	No					No										No										No
Makindye	0.305533	32.6176	1160.9	3.9	Male	23	Above primary	Single	Protestant/ Anglican	1	Formal employment	290000	No	Yes	Yes	Yes	2-3 times a week	Yes	No	1	No	1	Yes	Yes	No		Yes	Yes	1	Yes	1	Yes	Yes	1	1	4 times a week	2						Yes	1	1	Atleast 5 times a week	2
Nakawa	0.301452	32.647	1125.8	7.6	Male	23	Above primary	Single	Protestant/ Anglican	23	Transporter	300000	No	Yes	Yes	Yes	4 times a week	No					Yes	No			No						No										Yes	2			2
Nakawa	0.301453	32.647	1145.7	4.7	Female	20	Above primary	Single	Muslim	20	Petty trader	300000	No	Yes	Yes	Yes	Atleast 5 times a week	No					No										No										No
Makindye	0.29837	32.5759	1150.6	5	Male	22	Above primary	Single	Muslim	19	Petty trader	420000	No	Yes	Yes	No		No					Yes	Yes	Yes	Atleast 5 times a week	No						Yes	1	1	2-3 times a week	2						No
Kawempe	0.357195	32.5709	1175.1	7.7	Male	24	Above primary	Married	Catholic	18	Formal employment	300000	No	Yes	Yes	Yes	2-3 times a week	Yes	No	1	No	1	No										No										No
Kawempe	0.345722	32.5859	0	1600	Female	18	Above primary	Married	Muslim	5	No source of income	0	No	Yes	Yes	Yes	Monthly/ less	Yes	1	No	No	1	No										No										No
Nakawa					Female	19	Above primary	Married	Catholic	4	No source of income	100000	No	Yes	Yes	Yes	Atleast 5 times a week	Yes	No	No	No	1	Yes	Yes	Yes	Atleast 5 times a week	Yes	Yes	Yes	Yes	1	Yes	Yes	1	1	Atleast 5 times a week	1	Yes	Yes	Yes	1	No	No
Rubaga	0.293918	32.5382	1155	7.2	Male	21	Above primary	Single	Protestant/ Anglican	4	Petty trader	500000	No	Yes	Yes	Yes	4 times a week	No					Yes	Yes	Yes	Atleast 5 times a week	No						Yes	1	1	Atleast 5 times a week	2						No
Kawempe	0.355388	32.5732	0	1990	Female	23	Above primary	Single	Catholic	4	No source of income	0	Yes	Yes	Yes	Yes	Monthly/ less	Yes	No	No	No	1	No										No										No
Rubaga					Female	21	Above primary	Married	Catholic	3	No source of income		No	Yes	Yes	Yes	4 times a week	Yes	1	No	No	No	No										No										No
Kawempe					Male	23	Above primary	Divorced/ separated	Protestant/ Anglican	3	Transporter	450000	No	Yes	Yes	Yes	Atleast 5 times a week	Yes	1	No	No	No	Yes	Yes	Yes	Atleast 5 times a week	Yes	1	Yes	Yes	Yes	Yes	Yes	1	1	Atleast 5 times a week	1	1	Yes	Yes	Yes	No	No
Rubaga	0.284087	32.5544	0	2700	Female	21	Above primary	Single	Catholic	1	Bar attendant	150000	Yes	Yes	Yes	Yes	2-3 times a week	Yes	1	No	No	No	No										No										No
Kawempe	0.342442	32.5887	1202.1	5	Female	24	Above primary	Single	Catholic	1	Drug dealer	100000	No	Yes	Yes	Yes	2-3 times a week	No					No										Yes	1	1	Atleast 5 times a week	2						No
Kawempe					Male	24	Above primary	Single	Muslim	24	Petty trader	850000	No	Yes	Yes	Yes	Atleast 5 times a week	Yes	No	No	No	1	Yes	Yes	Yes	2-3 times a week	Yes	Yes	Yes	Yes	1	Yes	Yes	1	1	4 times a week	1	Yes	Yes	Yes	1	No	No
Makindye	0.296909	32.5742	0	1600	Male	23	Above primary	Married	Muslim	23	Petty trader	600000	No	Yes	Yes	No		Yes	No	No	No	1	Yes	Yes	Yes	Atleast 5 times a week	No						Yes	2			2						No
Kawempe	0.342528	32.5886	1202.8	4.7	Female	23	Above primary	Single	Catholic	23	Petty trader	100000	No	Yes	Yes	Yes	Atleast 5 times a week	No					Yes	Yes	Yes	Atleast 5 times a week	No						Yes	1	1	Atleast 5 times a week	2						No
Nakawa					Male	20	Above primary	Single	Protestant/ Anglican	20	Petty trader	300000	No	No									Yes	Yes	Yes	2-3 times a week	Yes	1	Yes	Yes	Yes	Yes	Yes	1	1	2-3 times a week	1	1	Yes	Yes	Yes	No	No
Kawempe					Female	19	Above primary	Single	Muslim	19	Petty trader	200000	No	Yes	Yes	Yes	Atleast 5 times a week	Yes	No	1	No	No	Yes	No			Yes	Yes	1	Yes	Yes	Yes	Yes	1	1	Atleast 5 times a week	1	Yes	1	Yes	Yes	No	No
Makindye	0.307175	32.6163	0	1900	Male	23	Above primary	Single	Muslim	13	Petty trader	300000	No	Yes	Yes	Yes	Atleast 5 times a week	Yes	No	No	No	1	Yes	Yes	Yes	Atleast 5 times a week	Yes	Yes	Yes	Yes	1	Yes	Yes	1	1	2-3 times a week	1	Yes	1	Yes	Yes	No	No
Kawempe	0.346002	32.5862	1146.5	5	Male	23	Above primary	Married	Protestant/ Anglican	7	Formal employment	250000	No	Yes	Yes	Yes	2-3 times a week	Yes	No	No	No	1	No										No										No
Rubaga					Female	22	Above primary	Married	Catholic	2	No source of income	100000	No	Yes	Yes	Yes	Atleast 5 times a week	Yes	1	No	No	No	Yes	No			No						Yes	1	1	2-3 times a week	2						No
Makindye	0.308003	32.6142	1141.5	2	Male	21	Above primary	Single	Muslim	2	No source of income	0	Yes	No									Yes	Yes	Yes	Atleast 5 times a week	No						No										No
Nakawa	0.323572	32.6498	1147.3	4.8	Male	19	Above primary	Single	Protestant/ Anglican	11	Student	0	Yes	Yes	Yes	Yes	2-3 times a week	No					No										No										No
Nakawa	0.323345	32.6502	1130.7	8.5	Male	21	Above primary	Single	Catholic	20	Petty trader	540000	Yes	Yes	Yes	Yes	4 times a week	Yes	No	No	No	1	No										Yes	1	2		2						No
Rubaga	0.28061	32.5537	1136.2	9.8	Female	19	Above primary	Single	Muslim	1	Commercial sex work	900000	No	Yes	Yes	Yes	4 times a week	Yes	1	No	No	No	No										No										No
Nakawa					Male	18	Above primary	Single	Born again/ Pentecostal	1	Student	0	Yes	Yes	Yes	Yes	4 times a week	Yes	No	1	No	1	No										Yes	1	1	4 times a week	1	Yes	Yes	Yes	1	No	No
Nakawa	0.335667	32.6205	0	2000	Female	20	Above primary	Married	Muslim	20	Bar attendant	100000	No	Yes	Yes	Yes	Monthly/ less	Yes	1	1	No	1	No										Yes	1	1	2-3 times a week	1	1	Yes	Yes	Yes	No	No
Nakawa					Male	20	Above primary	Single	Catholic	17	Student	0	Yes	No									Yes	Yes	No		Yes	Yes	Yes	Yes	1	Yes	Yes	1	1	Atleast 5 times a week	1	Yes	Yes	Yes	1	No	Yes	1	2		1	Yes	Yes
Makindye					Male	19	Above primary	Single	Muslim	2	Petty trader	50000	No	Yes	No								Yes	Yes	Yes	Atleast 5 times a week	Yes	Yes	Yes	Yes	1	1	Yes	2			1	Yes	Yes	Yes	1	Yes	No
Kawempe					Male	24	Above primary	Married	Muslim	19	Petty trader	600000	No	Yes	Yes	Yes	Atleast 5 times a week	Yes	1	No	No	1	Yes	Yes	Yes	Atleast 5 times a week	Yes	1	Yes	Yes	1	Yes	Yes	1	1	Atleast 5 times a week	1	1	Yes	Yes	1	No	Yes	1	1	Atleast 5 times a week	1	1	Yes
Rubaga	0.284087	32.5544	0	2700	Female	19	Above primary	Single	Catholic	1	Bar attendant	50000	Yes	Yes	Yes	Yes	2-3 times a week	No					No										No										No
Kawempe	0.354412	32.5617	1205	1.8	Male	20	Primary and below	Married	Catholic	20	Casual labourer	200000	No	Yes	Yes	Yes	Monthly/ less	No					Yes	Yes	Yes	Monthly/ less	No						No										Yes	1	2		2
Kawempe	0.34748	32.5894	1251.8	15.5	Female	23	Primary and below	Single	Catholic	9	Commercial sex work	50000	No	Yes	Yes	Yes	Atleast 5 times a week	Yes	No	1	No	No	No										Yes	1	1	Atleast 5 times a week	1	Yes	1	Yes	Yes	No	No
Kawempe					Male	19	Primary and below	Single	Other religion	1	No source of income	0	No	No									Yes	Yes	Yes	4 times a week	No						Yes	1	1	4 times a week	2						No
Kawempe	0.344728	32.5862	0	200	Male	22	Primary and below	Married	Protestant/ Anglican	1	Casual labourer	270000	No	Yes	Yes	Yes	Atleast 5 times a week	Yes	1	No	No	No	Yes	No			Yes	1	Yes	Yes	Yes	Yes	Yes	1	2		1	1	Yes	Yes	Yes	No	No
Makindye	0.306063	32.6167	1116.8	4.9	Male	19	Primary and below	Single	Muslim	19	Casual labourer	420000	Yes	No									Yes	Yes	Yes	Atleast 5 times a week	No						Yes	1	2		2						No
Nakawa	0.290357	32.6553	1143	3.9	Male	23	Primary and below	Divorced/ separated	Muslim	13	Petty trader	240000	No	Yes	Yes	Yes	4 times a week	Yes	No	No	No	No	Yes	Yes	Yes	Atleast 5 times a week	Yes	Yes	1	Yes	1	Yes	Yes	2			2						No
Makindye	0.305543	32.6166	1143.7	4.8	Male	19	Primary and below	Single	Muslim	4	Transporter	300000	No	No									Yes	Yes	Yes	4 times a week	No						No										No
Nakawa					Male	20	Primary and below	Single	Catholic	2	Petty trader	50000	No	Yes	Yes	Yes	Atleast 5 times a week	Yes	No	No	No	1	No										No										No
Rubaga	0.291218	32.5409	1173.3	10.2	Female	20	Primary and below	Single	Catholic	1	Bar attendant	150000	No	Yes	Yes	Yes	Atleast 5 times a week	No					No										Yes	1	2		2						No
Kawempe					Male	22	Primary and below	Single	Catholic	22	Petty trader	600000	Yes	Yes	Yes	Yes	4 times a week	No					No										No										No
Makindye	0.293795	32.5832	1150.5	7.1	Male	24	Primary and below	Married	Muslim	13	Transporter	300000	No	No									Yes	Yes	Yes	Atleast 5 times a week	Yes	Yes	Yes	Yes	1	Yes	Yes	1	1	Atleast 5 times a week	1	Yes	Yes	Yes	1	No	No
Kawempe					Male	19	Primary and below	Single	Born again/ Pentecostal	10	No source of income	0	No	No									Yes	Yes	Yes	2-3 times a week	Yes	Yes	1	Yes	Yes	Yes	Yes	1	1	Atleast 5 times a week	2						No
Rubaga	0.285071	32.5565	0	2500	Male	21	Primary and below	Single	Muslim	10	Casual labourer	50000	Yes	Yes	Yes	No		Yes	No	No	No	1	Yes	Yes	No		No						Yes	1	2		2						Yes	2			2
Makindye	0.30484	32.6159	1137.1	4.6	Male	24	Primary and below	Single	Catholic	8	Petty trader	270000	No	Yes	Yes	Yes	2-3 times a week	No					Yes	Yes	Yes	2-3 times a week	No						Yes	1	1	2-3 times a week	2						No
Nakawa	0.325885	32.6504	1146.6	4.9	Male	24	Primary and below	Single	Catholic	5	Bar attendant	280000	No	Yes	Yes	Yes	Atleast 5 times a week	No					Yes	Yes	Yes	Atleast 5 times a week	No						No										No
Kawempe	0.353682	32.5612	1165.9	2	Male	21	Primary and below	Married	Muslim	4	Casual labourer	600000	No	Yes	Yes	No		Yes	No	No	No	1	No										Yes	1	1	Atleast 5 times a week	2						No
Kawempe	0.333844	32.5774	0	1600	Female	23	Primary and below	Single	Catholic	3	Bar attendant	5000	No	Yes	Yes	Yes	Atleast 5 times a week	No					Yes	Yes	Yes	2-3 times a week	No						No										No
Kawempe	0.334028	32.5751	1191.5	4.9	Male	20	Primary and below	Single	Muslim	2	Petty trader	150000	No	No									Yes	Yes	Yes	Atleast 5 times a week	Yes	Yes	Yes	Yes	1	Yes	Yes	1	1	4 times a week	2						No
Kawempe					Male	22	Primary and below	Single	Catholic	2	Petty trader	450000	No	Yes	Yes	Yes	4 times a week	Yes	No	No	No	1	Yes	Yes	Yes	Atleast 5 times a week	Yes	Yes	Yes	Yes	1	Yes	Yes	1	1	Atleast 5 times a week	2						Yes	1	1	Atleast 5 times a week	1	Yes	Yes
Nakawa					Male	23	Primary and below	Single	Born again/ Pentecostal	1	Casual labourer	560000	No	Yes	Yes	Yes	2-3 times a week	Yes	No	No	No	No	No										No										No
Rubaga					Male	24	Primary and below	Married	Catholic	24	Petty trader	90000	No	Yes	Yes	Yes	Atleast 5 times a week	Yes	1	No	No	1	Yes	Yes	No		Yes	1	Yes	Yes	1	Yes	Yes	2			1	Yes	Yes	Yes	1	No	No
Makindye	0.306253	32.6162	1099.2	12.1	Male	22	Primary and below	Single	Muslim	22	Transporter	450000	No	Yes	Yes	No		Yes	1	No	No	No	Yes	Yes	Yes	Atleast 5 times a week	No						No										No
Nakawa	0.290367	32.6552	1141.8	7.6	Male	18	Primary and below	Single	Muslim	18	Petty trader	300000	No	Yes	Yes	Yes	4 times a week	No					Yes	Yes	Yes	Atleast 5 times a week	No						Yes	1	1	Atleast 5 times a week	2						No
Rubaga	0.279565	32.5509	1118.6	4.7	Male	21	Primary and below	Married	Protestant/ Anglican	10	Transporter	600000	No	Yes	Yes	Yes	2-3 times a week	No					Yes	Yes	Yes	4 times a week	No						Yes	1	1	2-3 times a week	2						No
Kawempe	0.348037	32.5856	1165.5	4.9	Male	24	Primary and below	Married	Muslim	6	Petty trader	25000	No	Yes	Yes	Yes	2-3 times a week	No					Yes	Yes	Yes	Atleast 5 times a week	No						Yes	1	1	Monthly/ less	2						No
Nakawa	0.333193	32.6238	1179.3	4	Female	24	Primary and below	Single	Catholic	5	Casual labourer	300000	No	Yes	Yes	Yes	4 times a week	Yes	No	No	No	1	No										Yes	1	1	2-3 times a week	1	Yes	Yes	Yes	1	No	No
Makindye	0.293857	32.5832	1152.8	4.8	Female	21	Primary and below	Single	Catholic	4	Petty trader	150000	Yes	Yes	Yes	Yes	2-3 times a week	No					No										No										No
Makindye	0.296163	32.5749	0	1800	Male	18	Primary and below	Single	Catholic	3	Petty trader	130000	No	Yes	Yes	Yes	Monthly/ less	No					No										No										No
Makindye	0.305707	32.6168	1138.2	1.8	Male	20	Primary and below	Single	Other religion	3	Petty trader	300000	No	No									No										Yes	1	1	Monthly/ less	2						No
Kawempe	0.333601	32.576	0	699.999	Male	21	Primary and below	Single	Catholic	3	Petty trader	70000	No	Yes	Yes	Yes	Atleast 5 times a week	No					Yes	Yes	Yes	Atleast 5 times a week	Yes	Yes	Yes	Yes	1	Yes	Yes	1	2		1	Yes	Yes	Yes	1	No	No
Kawempe	0.348142	32.589	1170.7	3	Female	23	Primary and below	Single	Catholic	3	Bar attendant	100000	No	Yes	Yes	Yes	Atleast 5 times a week	Yes	No	No	No	1	No										No										No
Makindye	0.2939	32.5831	1167.2	4.9	Female	18	Primary and below	Single	Catholic	1	Casual labourer	200000	No	Yes	Yes	Yes	2-3 times a week	Yes	No	No	No	1	No										Yes	1	1	2-3 times a week	1	Yes	Yes	Yes	1	No	Yes	1	1	4 times a week	1	Yes	1
Makindye					Male	20	Primary and below	Single	Born again/ Pentecostal	1	Petty trader	200000	Yes	Yes	Yes	Yes	Atleast 5 times a week	Yes	No	No	No	1	No										No										No
Kawempe	0.354097	32.5639	0	1845	Male	23	Primary and below	Single	Protestant/ Anglican	23	No source of income	0	No	Yes	Yes	Yes	Monthly/ less	Yes	No	1	No	No	Yes	Yes	Yes	Monthly/ less	Yes	Yes	1	Yes	Yes	Yes	Yes	1	1	Monthly/ less	2						No
Nakawa	0.290377	32.655	1122.9	5	Male	24	Primary and below	Divorced/ separated	Catholic	20	Petty trader	500000	No	Yes	Yes	Yes	2-3 times a week	Yes	No	1	No	1	Yes	Yes	Yes	Atleast 5 times a week	Yes	Yes	1	Yes	1	Yes	Yes	1	1	Atleast 5 times a week	1	Yes	1	Yes	1	No	No
Nakawa	0.30141	32.6469	1147.4	5	Male	18	Primary and below	Single	Born again/ Pentecostal	18	Transporter	450000	Yes	Yes	Yes	Yes	Monthly/ less	No	No	No	No	No	Yes	Yes	Yes	2-3 times a week	No						Yes	1	1	Atleast 5 times a week	2						No
Makindye	0.29623	32.575	1155.1	7.4	Female	18	Primary and below	Single	Muslim	18	Petty trader	150000	Yes	Yes	Yes	Yes	Atleast 5 times a week	No					Yes	Yes	No		No						Yes	1	1	Atleast 5 times a week	2						No
Nakawa					Male	22	Primary and below	Single	Protestant/ Anglican	15	No source of income	0	No	Yes	Yes	Yes	Monthly/ less	Yes	No	1	No	1	No										Yes	1	1	Monthly/ less	1	Yes	1	Yes	1	No	No
Kawempe					Male	24	Primary and below	Married	Protestant/ Anglican	10	Petty trader	300000	No	Yes	Yes	Yes	Atleast 5 times a week	No					No										No										No
Makindye	0.298273	32.5763	1152.4	5	Female	23	Primary and below	Married	Catholic	9	Petty trader	60000	No	Yes	Yes	Yes	Atleast 5 times a week	Yes	No	1	No	No	No										Yes	1	1	Atleast 5 times a week	1	Yes	1	Yes	1	No	No
Kawempe	0.34813	32.589	1175.5	3.2	Male	21	Primary and below	Single	Catholic	8	Casual labourer	120000	No	Yes	Yes	Yes	Atleast 5 times a week	No					No										No										No
Kawempe	0.348165	32.589	1168	4.9	Female	24	Primary and below	Married	Protestant/ Anglican	8	Petty trader	100000	No	Yes	Yes	Yes	2-3 times a week	No					No										No										No
Nakawa					Female	24	Primary and below	Married	Muslim	8	Casual labourer	150000	No	Yes	Yes	Yes	Monthly/ less	No					No										Yes	1	1	Monthly/ less	2						No
Nakawa	0.335525	32.6232	0	1633	Male	24	Primary and below	Married	Born again/ Pentecostal	6	Casual labourer	100000	No	No									Yes	Yes	Yes	Monthly/ less	No						Yes	1	1	4 times a week	2						Yes	2			2
Makindye	0.292338	32.5851	0	1882	Male	19	Primary and below	Single	Protestant/ Anglican	5	Petty trader	300000	No	Yes	Yes	No		Yes	No	1	No	1	Yes	Yes	No		No						No										No
Nakawa	0.33365	32.6354	1163.3	5	Female	22	Primary and below	Married	Catholic	5	Bar attendant	40000	No	Yes	Yes	Yes	Atleast 5 times a week	Yes	No	No	No	1	Yes	Yes	Yes	Atleast 5 times a week	Yes	Yes	Yes	Yes	1	Yes	No										No
Kawempe	0.345552	32.5866	1168.2	4.8	Male	20	Primary and below	Single	Catholic	3	Transporter	80000	Yes	Yes	Yes	Yes	2-3 times a week	Yes	No	No	No	1	Yes	Yes	No		Yes	Yes	Yes	Yes	1	Yes	No										No
Kawempe	0.334092	32.5774	0	1500	Male	18	Primary and below	Single	Born again/ Pentecostal	2	Drug dealer	150000	No	Yes	Yes	No		No					Yes	Yes	Yes	Atleast 5 times a week	Yes	Yes	1	Yes	Yes	Yes	Yes	1	1	Atleast 5 times a week	2						No
Kawempe	0.342523	32.5886	1198.9	5.1	Male	23	Primary and below	Single	Protestant/ Anglican	2	Petty trader	150000	No	Yes	Yes	Yes	Atleast 5 times a week	Yes	No	1	No	No	Yes	Yes	Yes	Atleast 5 times a week	Yes	Yes	1	Yes	1	Yes	Yes	1	1	Atleast 5 times a week	1	Yes	1	Yes	1	No	Yes	1	1	2-3 times a week	1	Yes	1
Nakawa	0.333957	32.6235	1415.4	10.6	Male	23	Primary and below	Married	Catholic	2	Casual labourer	300000	No	Yes	Yes	Yes	Atleast 5 times a week	No					Yes	Yes	Yes	Atleast 5 times a week	No						Yes	1	1	Atleast 5 times a week	2						No
Nakawa					Female	24	Primary and below	Married	Catholic	2	No source of income	100000	No	No									Yes	Yes	Yes	4 times a week	Yes	Yes	Yes	Yes	1	Yes	No										No
Makindye					Male	18	Primary and below	Single	Muslim	1	Petty trader	70000	No	Yes	Yes	No		Yes	No	No	No	1	No										No										No
Rubaga	0.293885	32.5385	1160.6	5	Male	18	Primary and below	Single	Catholic	1	Petty trader	300000	No	No									Yes	Yes	Yes	2-3 times a week	Yes	Yes	1	Yes	1	Yes	Yes	1	1	Monthly/ less	1	Yes	1	Yes	1	No	No
Nakawa	0.294198	32.6546	0	1699	Male	18	Primary and below	Single	Catholic	1	Casual labourer	150000	No	Yes	Yes	Yes	Monthly/ less	No					No										No										No
Rubaga	0.293947	32.5385	1153.7	5	Male	19	Primary and below	Single	Muslim	1	Casual labourer	0	No	No									Yes	Yes	Yes	Atleast 5 times a week	Yes	Yes	1	Yes	1	Yes	Yes	1	1	Atleast 5 times a week	2						No
Makindye	0.293843	32.5831	1158.5	4.8	Male	20	Primary and below	Single	Catholic	1	Petty trader	300000	No	Yes	Yes	Yes	4 times a week	Yes	No	No	No	1	No										No										No
Nakawa					Female	22	Primary and below	Married	Catholic	1	No source of income	0	No	Yes	Yes	No		Yes	1	No	No	No	Yes	Yes	Yes	4 times a week	Yes	1	Yes	Yes	Yes	Yes	No										No
Kawempe					Female	24	Primary and below	Married	Catholic	1	No source of income	0	No	Yes	Yes	No		Yes	No	1	No	No	No										No										No
Kawempe	0.348077	32.5855	1141.8	5	Female	24	Primary and below	Single	Protestant/ Anglican	1	Petty trader	30000	No	Yes	Yes	Yes	Atleast 5 times a week	Yes	No	No	No	1	No										No										No
Kawempe	0.346177	32.5861	1160	5	Female	23	Primary and below	Single	Catholic	23	Formal employment	100000	No	Yes	Yes	Yes	4 times a week	No					Yes	Yes	No		No						Yes	2			2						No
Kawempe	0.355215	32.5703	0	1900	Male	24	Primary and below	Married	Other religion	22	Transporter	200000	No	Yes	Yes	Yes	2-3 times a week	Yes	No	1	No	1	No										No										No
Kawempe	0.3598	32.5711	1163	5	Male	21	Primary and below	Single	Catholic	21	Casual labourer	30000	No	Yes	Yes	Yes	Monthly/ less	Yes	No	No	No	1	No										No										No
Rubaga	0.293902	32.5385	1159.2	4.8	Male	19	Primary and below	Single	Catholic	13	Petty trader	300000	No	No									Yes	Yes	Yes	Atleast 5 times a week	Yes	Yes	Yes	Yes	1	Yes	Yes	1	1	Atleast 5 times a week	1	Yes	Yes	Yes	1	No	No
Kawempe	0.33399	32.5751	1173.5	5.8	Male	24	Primary and below	Married	Catholic	11	Petty trader	400000	No	Yes	Yes	Yes	Atleast 5 times a week	No					No										No										No
Nakawa	0.33319	32.6238	1184.3	4.4	Female	24	Primary and below	Single	Protestant/ Anglican	15	Drug dealer	300000	No	Yes	Yes	Yes	Atleast 5 times a week	Yes	No	1	No	1	Yes	Yes	Yes	2-3 times a week	Yes	Yes	1	Yes	Yes	Yes	Yes	1	1	4 times a week	1	Yes	1	Yes	1	No	No
Kawempe	0.353692	32.5611	1167.3	1.8	Male	19	Primary and below	Single	Muslim	1	Casual labourer	800000	Yes	Yes	Yes	Yes	4 times a week	Yes	No	No	No	1	No										Yes	1	1	Monthly/ less	2						Yes	1	2		2
Kawempe	0.357718	32.572	1174.2	5	Male	18	Primary and below	Single	Catholic	2	Petty trader	250000	No	Yes	Yes	Yes	2-3 times a week	No					No										Yes	1	1	2-3 times a week	2						No
Kawempe					Male	20	Primary and below	Single	Other religion	1	Casual labourer	250000	No	Yes	Yes	Yes	Atleast 5 times a week	Yes	No	1	No	No	Yes	Yes	Yes	Atleast 5 times a week	Yes	Yes	1	Yes	Yes	Yes	Yes	1	1	Atleast 5 times a week	1	Yes	1	Yes	Yes	No	No
Nakawa	0.290458	32.6553	1156.1	4.9	Male	24	Primary and below	Married	Protestant/ Anglican	14	Transporter	400000	No	Yes	Yes	Yes	4 times a week	Yes	No	No	No	1	No										Yes	1	1	Monthly/ less	1	Yes	Yes	Yes	Yes	Yes	No
Rubaga	0.290585	32.5406	1170.2	7.6	Male	19	Primary and below	Single	Muslim	19	Transporter	600000	No	Yes	Yes	Yes	2-3 times a week	Yes	No	1	No	No	Yes	Yes	Yes	Atleast 5 times a week	Yes	Yes	Yes	Yes	1	Yes	Yes	1	1	Atleast 5 times a week	1	Yes	Yes	Yes	1	No	No
Makindye	0.30074	32.5745	1156.8	1.8	Male	23	Primary and below	Married	Catholic	10	Transporter	300000	No	Yes	Yes	Yes	4 times a week	Yes	1	No	No	1	Yes	Yes	Yes	Atleast 5 times a week	Yes	Yes	Yes	Yes	Yes	1	Yes	1	1	Atleast 5 times a week	1	Yes	Yes	Yes	Yes	Yes	No
Nakawa	0.333212	32.6237	1178	2.3	Female	24	Primary and below	Single	Protestant/ Anglican	9	Petty trader	200000	No	Yes	Yes	Yes	2-3 times a week	Yes	No	No	No	1	No										No										No
Kawempe	0.333837	32.5749	1188.1	4.1	Male	23	Primary and below	Single	Protestant/ Anglican	2	Casual labourer	100000	No	No									Yes	Yes	Yes	Atleast 5 times a week	No						No										No
Makindye	0.300353	32.5748	1155.8	4.4	Male	24	Primary and below	Married	Protestant/ Anglican	4	Drug dealer	370000	No	Yes	Yes	Yes	4 times a week	Yes	No	No	No	No	Yes	Yes	Yes	2-3 times a week	No						Yes	1	1	Atleast 5 times a week	2						No
Makindye	0.298183	32.5759	1159	2.7	Male	21	Primary and below	Married	Muslim	2	Transporter	400000	No	No									No										Yes	1	2		1	Yes	Yes	Yes	1	No	No
Makindye	0.30032	32.5748	1157.1	4.6	Female	23	Primary and below	Single	Catholic	23	Casual labourer	300000	No	Yes	Yes	Yes	2-3 times a week	Yes	No	1	No	1	Yes	Yes	Yes	2-3 times a week	No						Yes	1	1	2-3 times a week	2						No
Kawempe	0.345565	32.5865	1168.3	5	Male	22	Primary and below	Married	Catholic	22	Petty trader	120000	No	Yes	Yes	Yes	Atleast 5 times a week	Yes	No	No	No	1	No										No										No
Rubaga	0.284087	32.5544	0	2700	Female	24	Primary and below	Divorced/ separated	Catholic	24	Bar attendant	100000	No	Yes	Yes	Yes	2-3 times a week	Yes	No	1	No	1	No										No										No
Kawempe	0.354517	32.5619	1178	4.9	Male	23	Primary and below	Married	Protestant/ Anglican	10	Casual labourer	30000	No	Yes	Yes	Yes	Atleast 5 times a week	Yes	No	1	No	No	No										Yes	2			2						Yes	1	2		2
Nakawa	0.333175	32.6238	1176.3	3.8	Male	24	Primary and below	Married	Catholic	3	Casual labourer	200000	No	No									Yes	Yes	Yes	Atleast 5 times a week	Yes	1	Yes	Yes	Yes	Yes	No										Yes	1	1	Monthly/ less	1	1	Yes
Makindye	0.308062	32.6142	1131.8	3.5	Male	21	Primary and below	Single	Catholic	21	Petty trader	150000	Yes	No									Yes	Yes	Yes	2-3 times a week	No						No										No
Kawempe	0.357808	32.5721	1184.5	7.7	Female	23	Primary and below	Divorced/ separated	Muslim	20	Petty trader	300000	Yes	Yes	Yes	Yes	2-3 times a week	Yes	1	No	No	No	No										No										No
Makindye	0.296268	32.575	1158.6	3.2	Male	18	Primary and below	Single	Other religion	18	Petty trader	360000	No	Yes	Yes	No		No					Yes	Yes	Yes	2-3 times a week	No						Yes	1	1	4 times a week	2						No
Makindye	0.299143	32.575	0	1624	Male	24	Primary and below	Single	Muslim	8	Formal employment	400000	No	Yes	Yes	No		No					No										No										No
Kawempe					Male	19	Primary and below	Single	Catholic	4	Formal employment	300000	No	Yes	Yes	Yes	4 times a week	No					Yes	Yes	Yes	4 times a week	Yes	Yes	Yes	Yes	1	Yes	Yes	1	2		1	Yes	1	Yes	Yes	No	No
Rubaga	0.29306	32.54	1182.4	8.2	Male	23	Primary and below	Divorced/ separated	Protestant/ Anglican	7	Formal employment	250000	No	Yes	Yes	Yes	Atleast 5 times a week	Yes	No	No	No	1	No										Yes	1	2		2						No
Kawempe	0.345442	32.5864	1162.9	15.4	Female	24	Primary and below	Single	Catholic	7	Petty trader	100000	No	Yes	Yes	Yes	Atleast 5 times a week	No					No										No										No
Kawempe					Female	22	Primary and below	Single	Born again/ Pentecostal	3	Formal employment	250000	No	Yes	Yes	Yes	4 times a week	Yes	No	No	No	No	Yes	Yes	Yes	Atleast 5 times a week	No						Yes	1	2		2						Yes	1	1	2-3 times a week	1	Yes	1
Makindye	0.296207	32.575	1146.1	5	Female	20	Primary and below	Divorced/ separated	Catholic	20	No source of income	0	Yes	Yes	Yes	Yes	2-3 times a week	Yes	No	1	No	No	No										Yes	1	1	2-3 times a week	1	Yes	1	Yes	Yes	No	No
Nakawa	0.290502	32.6553	1115.4	5	Male	21	Primary and below	Divorced/ separated	Catholic	14	Casual labourer	150000	No	Yes	Yes	Yes	Atleast 5 times a week	Yes	No	No	No	1	No										No										No
Makindye	0.3059	32.617	1142.4	4.9	Male	18	Primary and below	Single	Muslim	18	Petty trader	300000	No	No									Yes	Yes	Yes	Atleast 5 times a week	No						Yes	1	1	2-3 times a week	2						No
Kawempe	0.35441	32.5617	1160.1	1.4	Male	18	Primary and below	Single	Muslim	10	Formal employment	200000	No	No									Yes	Yes	Yes	Monthly/ less	Yes	Yes	Yes	Yes	1	Yes	No										No
Kawempe	0.357847	32.5722	1167.3	4.9	Male	24	Primary and below	Divorced/ separated	Catholic	15	Petty trader	50000	No	Yes	Yes	Yes	2-3 times a week	Yes	No	1	No	1	Yes	Yes	Yes	Atleast 5 times a week	Yes	Yes	1	Yes	1	Yes	Yes	1	1	Atleast 5 times a week	1	Yes	1	Yes	1	No	No
Nakawa					Male	24	Primary and below	Married	Muslim	10	Transporter	450000	No	Yes	Yes	Yes	2-3 times a week	Yes	1	No	No	No	Yes	No			Yes	Yes	1	Yes	1	Yes	Yes	1	1	Atleast 5 times a week	1	1	Yes	Yes	1	No	No
Kawempe					Male	20	Primary and below	Single	Born again/ Pentecostal	15	Petty trader	180000	No	Yes	Yes	Yes	2-3 times a week	No					Yes	Yes	Yes	2-3 times a week	No						No										No
Nakawa	0.290433	32.6552	1118.7	4.9	Female	21	Primary and below	Married	Catholic	3	Petty trader	100000	No	Yes	Yes	Yes	Monthly/ less	Yes	1	No	No	No	No										No										No
Nakawa	0.301293	32.6469	1184.2	5.1	Male	23	Primary and below	Single	Catholic	2	Transporter	500000	No	Yes	Yes	Yes	Monthly/ less	Yes	No	1	No	No	Yes	Yes	Yes	Atleast 5 times a week	No						Yes	1	2		2						No
Kawempe	0.357683	32.572	1166.2	5.1	Female	24	Primary and below	Married	Protestant/ Anglican	2	No source of income	0	No	Yes	Yes	Yes	4 times a week	Yes	1	No	No	No	No										No										Yes	1	1	4 times a week	1	1	Yes
Rubaga	0.293917	32.5385	1149.5	4.8	Male	20	Primary and below	Married	Born again/ Pentecostal	1	Petty trader	600000	No	Yes	Yes	Yes	2-3 times a week	Yes	1	No	No	No	Yes	Yes	Yes	Atleast 5 times a week	Yes	1	Yes	Yes	1	Yes	Yes	1	1	Atleast 5 times a week	1	1	Yes	Yes	1	No	No
Kawempe					Female	24	Primary and below	Married	Muslim	1	Petty trader	90000	No	No									Yes	Yes	Yes	2-3 times a week	Yes	Yes	Yes	Yes	Yes	Yes	No										No
Makindye					Male	24	Primary and below	Single	Muslim	1	Petty trader	30000	No	No									Yes	Yes	Yes	Atleast 5 times a week	No						No										No
Makindye	0.30792	32.6141	1122	5	Female	18	Primary and below	Married	Muslim	1	No source of income	120000	No	Yes	Yes	Yes	2-3 times a week	No					No										No										No
Kawempe					Male	24	Primary and below	Single	Protestant/ Anglican	1	Casual labourer	180000	No	No									Yes	Yes	Yes	Atleast 5 times a week	Yes	Yes	1	Yes	1	Yes	No										No
Kawempe	0.356838	32.5709	1157.8	1.4	Male	21	Primary and below	Single	Catholic	1	Petty trader	100000	No	Yes	Yes	No		Yes	No	No	No	No	Yes	Yes	No		No						Yes	2			1	Yes	Yes	Yes	Yes	No	No
Makindye	0.296272	32.575	1158.6	2.2	Male	19	Primary and below	Single	Catholic	6	Petty trader	150000	No	Yes	Yes	Yes	4 times a week	Yes	No	No	No	1	Yes	Yes	No		Yes	Yes	Yes	Yes	Yes	1	Yes	1	1	4 times a week	1	Yes	Yes	Yes	Yes	Yes	No
Kawempe	0.333965	32.575	1172.5	4.7	Male	24	Primary and below	Married	Muslim	8	Petty trader	60000	No	No									Yes	Yes	Yes	Atleast 5 times a week	No						No										No
Rubaga	0.293778	32.5386	1155.9	3.2	Male	22	Primary and below	Married	Muslim	22	Casual labourer	200000	No	Yes	Yes	Yes	2-3 times a week	No					Yes	Yes	Yes	Atleast 5 times a week	Yes	Yes	Yes	Yes	Yes	1	Yes	1	1	Atleast 5 times a week	1	Yes	Yes	Yes	Yes	Yes	No
Makindye	0.305692	32.6168	1140.2	1.4	Male	24	Primary and below	Single	Muslim	24	Casual labourer	150000	No	No									Yes	Yes	Yes	Atleast 5 times a week	No						Yes	1	1	Atleast 5 times a week	2						No
Kawempe	0.346165	32.5862	1181	3.3	Male	23	Above primary	Single	Protestant/ Anglican	10	Casual labourer	250000	No	Yes	Yes	Yes	Atleast 5 times a week	Yes	No	No	No	1	No										No										Yes	1	1	2-3 times a week	2
Nakawa	0.325772	32.6503	1158	4.7	Male	24	Above primary	Single	Born again/ Pentecostal	10	Casual labourer	150000	Yes	Yes	Yes	Yes	Atleast 5 times a week	Yes	No	No	No	1	No										Yes	1	2		2						Yes	2			1	Yes	1
Makindye	0.305325	32.6179	1163.7	7.9	Male	22	Above primary	Single	Catholic	20	Petty trader	150000	No	Yes	Yes	Yes	4 times a week	Yes	No	No	No	1	Yes	Yes	Yes	Atleast 5 times a week	Yes	Yes	Yes	Yes	1	Yes	Yes	1	1	4 times a week	1	Yes	Yes	Yes	1	No	No
Makindye					Male	23	Above primary	Single	Muslim	23	Bar attendant	100000	Yes	No									No										No										No
Kawempe					Male	24	Above primary	Single	Born again/ Pentecostal	1	Formal employment	100000	No	Yes	Yes	Yes	4 times a week	No					No										No										No
Kawempe	0.33434	32.5774	0	1500	Male	21	Above primary	Married	Other religion	20	Casual labourer	10000000	No	No									Yes	Yes	Yes	Atleast 5 times a week	Yes	1	Yes	Yes	Yes	Yes	No										No
Rubaga	0.279575	32.5509	1155.5	4.8	Male	23	Above primary	Single	Born again/ Pentecostal	1	Petty trader	250000	No	No									No										Yes	1	1	2-3 times a week	2						No
Nakawa					Male	24	Above primary	Single	Catholic	1	Petty trader	480000	Yes	Yes	Yes	Yes	4 times a week	Yes	No	No	No	1	Yes	Yes	No		Yes	Yes	Yes	Yes	1	Yes	Yes	1	1	Atleast 5 times a week	1	Yes	Yes	Yes	1	No	No
Nakawa	0.290423	32.6553	1157.9	7.6	Male	24	Above primary	Single	Other religion	1	Formal employment	350000	No	No									Yes	Yes	Yes	Atleast 5 times a week	Yes	Yes	Yes	Yes	1	Yes	No										No
Rubaga	0.293897	32.5381	1156.1	7.7	Male	21	Above primary	Single	Protestant/ Anglican	3	Petty trader	200000	No	No									Yes	Yes	Yes	Atleast 5 times a week	No						Yes	1	1	Atleast 5 times a week	2						No
Nakawa	0.325883	32.6503	1115.5	8.1	Male	24	Above primary	Single	Catholic	24	Formal employment	250000	Yes	Yes	Yes	Yes	Atleast 5 times a week	No					No										No										No
Kawempe	0.341238	32.5905	0	1800	Male	24	Above primary	Single	Catholic	20	Petty trader	300000	No	Yes	Yes	Yes	Atleast 5 times a week	Yes	No	1	No	1	Yes	Yes	Yes	Atleast 5 times a week	Yes	Yes	1	Yes	1	Yes	Yes	1	1	Atleast 5 times a week	1	Yes	1	Yes	1	No	No
Kawempe	0.341734	32.5905	0	1700	Male	23	Above primary	Single	Protestant/ Anglican	3	Formal employment	500000	No	Yes	Yes	Yes	Atleast 5 times a week	No					No										Yes	1	1	2-3 times a week	2						No
Kawempe	0.347983	32.5855	1154.4	4.9	Male	23	Above primary	Single	Catholic	23	Formal employment	30000	No	Yes	Yes	Yes	4 times a week	No					Yes	Yes	Yes	Atleast 5 times a week	No						Yes	1	1	2-3 times a week	2						No
Rubaga					Male	24	Above primary	Single	Catholic	24	Petty trader	250000	No	Yes	Yes	Yes	Atleast 5 times a week	Yes	No	No	No	1	Yes	Yes	Yes	Atleast 5 times a week	Yes	Yes	Yes	Yes	Yes	1	Yes	1	1	Atleast 5 times a week	1	Yes	Yes	Yes	Yes	Yes	No
Kawempe	0.354402	32.5617	1169.7	1.5	Male	22	Above primary	Single	Catholic	22	Transporter	300000	No	Yes	Yes	Yes	Monthly/ less	Yes	No	1	No	1	Yes	Yes	Yes	Monthly/ less	No						Yes	1	1	4 times a week	2						Yes	2			1	Yes	Yes
Kawempe	0.359757	32.571	1170	7.7	Male	22	Above primary	Single	Protestant/ Anglican	1	Transporter	200000	No	Yes	Yes	No		Yes	No	No	No	1	No										No										No
Nakawa	0.323568	32.6498	1146.1	4.8	Male	19	Above primary	Single	Catholic	19	Petty trader	150000	No	No									Yes	Yes	Yes	Atleast 5 times a week	No						No										No
Rubaga	0.293172	32.5393	1152.7	7.9	Male	23	Above primary	Single	Catholic	7	Petty trader	100000	No	Yes	Yes	Yes	4 times a week	Yes	No	No	No	1	No										No										No
Makindye	0.306105	32.6164	1127.6	10.8	Male	18	Above primary	Single	Muslim	2	Casual labourer	150000	No	Yes	Yes	No		No					Yes	Yes	Yes	4 times a week	No						Yes	1	1	4 times a week	2						No
Rubaga					Male	23	Above primary	Single	Muslim	2	Drug dealer	250000	No	Yes	Yes	Yes	Monthly/ less	Yes	No	No	No	No	Yes	Yes	Yes	Monthly/ less	Yes	1	Yes	Yes	Yes	Yes	Yes	1	1	Atleast 5 times a week	2						No
Kawempe	0.346153	32.5863	1201.2	8	Male	24	Above primary	Single	Protestant/ Anglican	10	Casual labourer	200000	No	No									No										Yes	1	1	Atleast 5 times a week	1	Yes	Yes	Yes	1	No	No
Rubaga	0.290958	32.5407	1154.6	4.5	Male	24	Above primary	Single	Catholic	24	Petty trader	210000	No	Yes	Yes	Yes	4 times a week	No					No										No										No
Rubaga					Male	20	Above primary	Single	Catholic	20	Petty trader	100000	No	Yes	Yes	Yes	4 times a week	No					Yes	Yes	Yes	Atleast 5 times a week	Yes	Yes	Yes	Yes	Yes	1	Yes	1	1	Atleast 5 times a week	1	Yes	Yes	Yes	Yes	Yes	No
Makindye					Male	20	Above primary	Single	Born again/ Pentecostal	18	No source of income		Yes	Yes	Yes	Yes	4 times a week	Yes	No	No	No	1	Yes	Yes	Yes	Atleast 5 times a week	No						Yes	1	2		2						No
Makindye	0.30588	32.6171	1139.6	2.1	Male	24	Above primary	Married	Protestant/ Anglican	10	Casual labourer	100000	No	Yes	Yes	No		Yes	No	No	No	1	Yes	Yes	Yes	Monthly/ less	Yes	Yes	Yes	Yes	1	1	No										No
Rubaga	0.27957	32.5509	1151.6	2.9	Male	23	Above primary	Single	Muslim	7	Petty trader	100000	Yes	Yes	Yes	Yes	2-3 times a week	Yes	No	No	No	1	No										No										No
Makindye	0.300332	32.5748	1134.4	4.1	Male	24	Above primary	Single	Muslim	20	Petty trader	250000	No	Yes	Yes	Yes	2-3 times a week	Yes	No	1	No	1	Yes	Yes	No		Yes	Yes	Yes	Yes	Yes	1	Yes	1	1	Atleast 5 times a week	2						No
Nakawa	0.333202	32.6238	1179.3	4.4	Male	24	Above primary	Single	Protestant/ Anglican	20	Petty trader	72000	No	Yes	Yes	Yes	Atleast 5 times a week	Yes	No	1	No	No	Yes	Yes	Yes	2-3 times a week	No						No										No
Nakawa	0.333235	32.6237	1194.2	4.9	Male	19	Above primary	Single	Catholic	19	Petty trader	50000	Yes	Yes	Yes	Yes	Atleast 5 times a week	Yes	No	1	No	1	Yes	Yes	Yes	Atleast 5 times a week	Yes	Yes	1	Yes	1	Yes	Yes	1	1	Atleast 5 times a week	1	Yes	1	Yes	1	No	No
Kawempe	0.347983	32.5855	1144.2	5	Male	19	Above primary	Single	Muslim	10	Petty trader	170000	No	No									Yes	Yes	Yes	Atleast 5 times a week	Yes	Yes	1	Yes	1	Yes	Yes	1	2		1	Yes	Yes	Yes	1	No	No
Kawempe	0.333952	32.575	1177	6.2	Male	22	Above primary	Single	Catholic	1	Bar attendant	100000	No	Yes	Yes	Yes	4 times a week	No					Yes	Yes	Yes	4 times a week	No						No										No
Kawempe	0.34608	32.5862	1158.6	5	Male	24	Above primary	Single	Protestant/ Anglican	24	Petty trader	300000	No	Yes	Yes	Yes	4 times a week	No					No										No										No
Kawempe	0.346195	32.5862	1162.2	5.5	Male	24	Above primary	Single	Catholic	24	Peasant/ farmer	120000	No	Yes	Yes	Yes	4 times a week	No					Yes	Yes	Yes	2-3 times a week	No						No										Yes	1	1	4 times a week	2
Kawempe					Male	23	Above primary	Single	Born again/ Pentecostal	23	Petty trader	700000	No	Yes	Yes	Yes	Atleast 5 times a week	Yes	No	No	No	1	Yes	Yes	Yes	Atleast 5 times a week	Yes	Yes	Yes	Yes	1	Yes	No										Yes	1	1	Atleast 5 times a week	1	Yes	Yes
Kawempe					Male	23	Above primary	Married	Other religion	23	Petty trader	300000	No	Yes	Yes	No		Yes	No	1	No	No	Yes	Yes	Yes	Atleast 5 times a week	Yes	Yes	Yes	Yes	1	Yes	Yes	1	1	Atleast 5 times a week	1	Yes	Yes	Yes	1	No	No
Kawempe	0.346045	32.586	1165.9	7.4	Male	23	Above primary	Single	Catholic	23	Formal employment	300000	No	Yes	Yes	Yes	4 times a week	No					Yes	Yes	Yes	Atleast 5 times a week	Yes	Yes	Yes	Yes	Yes	1	No										No
Kawempe	0.345588	32.5865	1172.4	5	Male	22	Above primary	Single	Catholic	22	Petty trader	200000	No	Yes	Yes	Yes	4 times a week	Yes	No	No	No	1	No										No										No
Kawempe					Male	23	Above primary	Single	Catholic	20	Casual labourer	160000	No	Yes	Yes	Yes	Atleast 5 times a week	Yes	No	No	No	2	No										Yes	1	1	2-3 times a week	2						No
Nakawa	0.323607	32.6498	1151	4.6	Male	19	Above primary	Single	Muslim	19	Petty trader	10000	Yes	No									Yes	Yes	Yes	2-3 times a week	Yes	Yes	Yes	Yes	1	Yes	Yes	1	1	2-3 times a week	1	Yes	Yes	Yes	1	No	No
Makindye	0.298362	32.5759	1140.5	4.1	Male	19	Above primary	Single	Muslim	19	Casual labourer	240000	Yes	No									Yes	Yes	Yes	Atleast 5 times a week	No						No										No
Kawempe					Male	18	Above primary	Single	Catholic	18	Casual labourer	100000	No	No									Yes	Yes	Yes	4 times a week	Yes	Yes	Yes	Yes	1	Yes	Yes	1	1	2-3 times a week	1	Yes	1	Yes	Yes	No	No
Kawempe	0.355195	32.5609	1115.4	5	Male	20	Above primary	Single	Muslim	13	Petty trader	100000	No	No									Yes	Yes	Yes	Atleast 5 times a week	Yes	Yes	1	Yes	Yes	Yes	Yes	1	1	Atleast 5 times a week	1	Yes	1	Yes	Yes	Yes	No
Kawempe					Male	23	Above primary	Divorced/ separated	Catholic	10	Petty trader	600000	No	Yes	Yes	Yes	Atleast 5 times a week	No					No										No										No
Kawempe	0.345721	32.5862	0	1500	Male	24	Above primary	Married	Catholic	5	Formal employment	330000	No	Yes	Yes	Yes	2-3 times a week	No					No										No										No
Kawempe	0.354628	32.5614	1200.1	4.9	Male	23	Above primary	Single	Protestant/ Anglican	4	Petty trader	90000	No	Yes	No								Yes	Yes	Yes	Atleast 5 times a week	Yes	Yes	1	Yes	Yes	Yes	Yes	1	1	Atleast 5 times a week	1	Yes	1	Yes	Yes	No	Yes	2			1	Yes	1
Kawempe	0.346118	32.5862	1224.1	5	Male	23	Above primary	Single	Catholic	23	Petty trader	100000	No	No									Yes	Yes	Yes	Atleast 5 times a week	No						No										No
Rubaga					Male	24	Above primary	Single	Catholic	5	Formal employment	300000	No	Yes	Yes	Yes	Atleast 5 times a week	Yes	No	No	No	1	Yes	No			No						Yes	2			2						No
Makindye	0.300395	32.5751	0	104.1	Male	18	Above primary	Single	Other religion	18	Petty trader	600000	No	No									Yes	Yes	Yes	Atleast 5 times a week	Yes	Yes	Yes	Yes	1	Yes	Yes	1	1	Atleast 5 times a week	1	Yes	Yes	Yes	1	No	No
Kawempe	0.333993	32.5749	1184.8	3	Female	21	Above primary	Married	Muslim	21	Petty trader	160000	No	Yes	Yes	Yes	2-3 times a week	No					Yes	Yes	Yes	Atleast 5 times a week	No						Yes	1	1	Atleast 5 times a week	2						No
Nakawa	0.312587	32.6536	1143	4.8	Male	19	Above primary	Single	Catholic	19	Formal employment	240000	No	Yes	Yes	Yes	2-3 times a week	Yes	No	No	No	No	Yes	No			Yes	Yes	1	Yes	Yes	Yes	Yes	1	1	Atleast 5 times a week	2						Yes	2			2
Rubaga	0.279608	32.5508	1157.5	3	Male	22	Above primary	Single	Other religion	3	Petty trader	450000	No	Yes	Yes	Yes	4 times a week	Yes	No	No	No	1	No										Yes	1	1	2-3 times a week	1	Yes	Yes	Yes	1	Yes	No
Kawempe	0.357213	32.5709	1167.7	2	Male	24	Above primary	Married	Protestant/ Anglican	7	Casual labourer	250000	No	Yes	Yes	Yes	Monthly/ less	Yes	No	No	No	1	Yes	No			Yes	Yes	Yes	Yes	Yes	1	Yes	2			2						Yes	2			2
Rubaga					Male	18	Above primary	Single	Muslim	10	Petty trader	300000	No	Yes	Yes	No		No					Yes	Yes	No		No						No										No
Kawempe					Male	21	Above primary	Single	Muslim	21	Petty trader	50000	Yes	Yes	Yes	Yes	Atleast 5 times a week	Yes	No	No	No	1	Yes	Yes	Yes	Atleast 5 times a week	Yes	Yes	Yes	Yes	1	Yes	Yes	1	1	Atleast 5 times a week	1	Yes	Yes	Yes	1	No	No
Nakawa	0.290373	32.6553	1157.1	4.3	Male	23	Above primary	Divorced/ separated	Catholic	8	Petty trader	300000	No	No									Yes	Yes	Yes	2-3 times a week	Yes	Yes	1	Yes	1	Yes	No										No
Kawempe	0.342573	32.5886	1186.7	5	Male	24	Above primary	Single	Other religion	24	Petty trader	300000	No	No									Yes	Yes	Yes	2-3 times a week	No						No										No
Nakawa	0.323623	32.6377	1164.8	6.2	Male	19	Above primary	Single	Catholic	19	Student	120000	No	No									No										Yes	1	1	Atleast 5 times a week	1	Yes	Yes	Yes	1	Yes	No
Makindye					Male	23	Above primary	Single	Catholic	3	Formal employment	450000	No	Yes	No								Yes	Yes	Yes	Atleast 5 times a week	No						No										No
Makindye	0.298207	32.5759	1162.8	1.8	Male	19	Above primary	Single	Protestant/ Anglican	2	Petty trader	240000	Yes	No									No										Yes	1	1	Atleast 5 times a week	1	Yes	Yes	Yes	1	No	No
Kawempe	0.345553	32.5866	1150.6	4.9	Female	23	Above primary	Married	Born again/ Pentecostal	1	Bar attendant	150000	No	Yes	Yes	Yes	2-3 times a week	Yes	No	No	No	1	No										No										Yes	1	1	4 times a week	1	Yes	Yes
Rubaga	0.291162	32.5408	1163.6	5.7	Male	21	Above primary	Single	Protestant/ Anglican	21	Petty trader	150000	No	No									Yes	Yes	Yes	Atleast 5 times a week	Yes	Yes	Yes	Yes	Yes	1	Yes	1	1	Atleast 5 times a week	1	Yes	Yes	Yes	Yes	Yes	No
Nakawa	0.312548	32.6535	1144.5	4.5	Male	18	Above primary	Single	Muslim	16	Drug dealer	120000	Yes	No									No										Yes	1	1	2-3 times a week	1	Yes	1	Yes	Yes	No	No
Kawempe	0.334092	32.5774	0	1500	Male	23	Above primary	Divorced/ separated	Other religion	11	No source of income		No	Yes	No								No										No										No
Kawempe	0.345965	32.5873	0	1300	Male	23	Above primary	Single	Catholic	10	Casual labourer	1000000	No	Yes	Yes	Yes	Atleast 5 times a week	Yes	No	1	No	No	Yes	No			Yes	Yes	Yes	Yes	1	Yes	Yes	1	1	2-3 times a week	1	Yes	Yes	Yes	1	No	No
Makindye	0.29627	32.575	1163.9	2.2	Male	18	Above primary	Single	Born again/ Pentecostal	4	Formal employment	300000	No	Yes	Yes	Yes	2-3 times a week	Yes	No	No	No	1	No										Yes	1	1	2-3 times a week	1	Yes	Yes	Yes	Yes	Yes	No
Kawempe					Male	24	Above primary	Single	Other religion	24	Drug dealer	450000	No	Yes	Yes	Yes	4 times a week	Yes	No	No	No	1	Yes	Yes	Yes	Atleast 5 times a week	No						Yes	1	1	Atleast 5 times a week	2						Yes	2			1	Yes	Yes
Kawempe					Male	23	Above primary	Single	Catholic	23	Petty trader	300000	No	Yes	Yes	Yes	Atleast 5 times a week	Yes	No	No	No	1	Yes	Yes	Yes	Atleast 5 times a week	Yes	Yes	Yes	Yes	1	1	Yes	1	1	2-3 times a week	1	Yes	Yes	Yes	1	No	No
Kawempe	0.354097	32.5639	0	1845	Male	23	Above primary	Single	Catholic	23	Formal employment	150000	Yes	No									Yes	Yes	Yes	Monthly/ less	Yes	Yes	Yes	Yes	1	Yes	Yes	1	1	Monthly/ less	1	Yes	Yes	Yes	1	No	No
Kawempe	0.354963	32.5714	0	2100	Male	24	Above primary	Divorced/ separated	Protestant/ Anglican	12	Bar attendant	240000	No	Yes	Yes	Yes	Atleast 5 times a week	Yes	No	No	No	1	Yes	Yes	Yes	Atleast 5 times a week	No						No										Yes	2			2
Kawempe	0.345722	32.5859	0	1600	Male	24	Above primary	Single	Catholic	24	Transporter	500000	Yes	Yes	No								No										No										No
Kawempe					Male	22	Above primary	Single	Catholic	22	Petty trader	900000	No	Yes	No								Yes	Yes	Yes	Atleast 5 times a week	No						Yes	1	1	Atleast 5 times a week	2						No
Nakawa					Male	24	Above primary	Single	Catholic	2	Petty trader	300000	No	Yes	Yes	Yes	2-3 times a week	No					Yes	No			Yes	Yes	Yes	Yes	1	Yes	No										No
Kawempe					Male	20	Above primary	Single	Protestant/ Anglican	20	Formal employment	200000	No	Yes	Yes	Yes	4 times a week	Yes	No	1	No	1	Yes	Yes	Yes	Atleast 5 times a week	Yes	Yes	1	Yes	1	Yes	Yes	1	1	Atleast 5 times a week	2						No
Kawempe	0.346158	32.5862	1189.6	6.4	Female	23	Above primary	Divorced/ separated	Born again/ Pentecostal	3	Petty trader	100000	No	Yes	Yes	Yes	2-3 times a week	No					No										No										Yes	1	1	4 times a week	2
Nakawa	0.311826	32.649	0	2532	Male	20	Above primary	Single	Muslim	20	Casual labourer	50000	Yes	No									Yes	Yes	Yes	Monthly/ less	No						Yes	1	1	Monthly/ less	2						No
Kawempe					Male	22	Above primary	Single	Catholic	22	Formal employment	600000	No	Yes	Yes	No		No					Yes	Yes	No		Yes	Yes	Yes	Yes	1	Yes	No										No
Makindye	0.296198	32.5749	1153.9	7.8	Male	18	Above primary	Single	Catholic	3	Transporter	600000	No	No									No										Yes	1	2		1	Yes	1	Yes	Yes	No	No
Rubaga	0.280737	32.5507	922.5	11.3	Female	18	Above primary	Single	Catholic	1	Bar attendant	100000	No	Yes	Yes	Yes	2-3 times a week	No					No										No										No
Rubaga	0.293135	32.5393	1174.3	7.8	Male	24	Above primary	Single	Protestant/ Anglican	24	Petty trader	600000	Yes	Yes	Yes	Yes	2-3 times a week	Yes	No	No	No	1	No										No										No
Kawempe	0.345742	32.5861	1150	11.7	Male	24	Above primary	Divorced/ separated	Protestant/ Anglican	3	Petty trader	150000	No	Yes	No								Yes	Yes	Yes	Atleast 5 times a week	Yes	Yes	Yes	Yes	Yes	1	Yes	1	1	Atleast 5 times a week	2						No
Nakawa					Male	22	Above primary	Single	Catholic	1	Petty trader	100000	No	Yes	Yes	No		Yes	No	1	No	No	No										No										No
Rubaga	0.279593	32.5508	1184.6	7.6	Male	23	Above primary	Married	Muslim	1	Formal employment	150000	No	Yes	No								Yes	Yes	Yes	Atleast 5 times a week	Yes	Yes	1	Yes	Yes	Yes	No										No
Nakawa	0.301477	32.647	1157.6	4.3	Male	23	Above primary	Divorced/ separated	Catholic	23	Transporter	210000	No	Yes	Yes	Yes	Atleast 5 times a week	No					Yes	Yes	Yes	2-3 times a week	No						Yes	1	1	Monthly/ less	2						No
Kawempe					Male	19	Above primary	Single	Muslim	19	Petty trader	60000	No	No									Yes	Yes	Yes	Atleast 5 times a week	No						Yes	1	1	2-3 times a week	2						No
Kawempe	0.3463	32.5862	1140.6	5.5	Male	24	Above primary	Single	Protestant/ Anglican	18	Drug dealer	300000	No	Yes	Yes	Yes	2-3 times a week	No					No										No										No
Kawempe					Male	18	Above primary	Single	Other religion	17	Formal employment	150000	No	Yes	Yes	Yes	Atleast 5 times a week	Yes	No	1	No	No	No										Yes	1	1	Atleast 5 times a week	1	Yes	1	Yes	Yes	No	Yes	1	1	Atleast 5 times a week	1	Yes	1
Nakawa	0.324238	32.6412	1182.4	8	Male	20	Above primary	Single	Catholic	10	Formal employment	600000	No	Yes	Yes	Yes	Atleast 5 times a week	Yes	No	No	No	1	No										No										No
Makindye	0.299143	32.575	0	1624	Male	18	Above primary	Single	Catholic	6	Casual labourer	50000	Yes	Yes	Yes	Yes	Monthly/ less	No					Yes	No			No						Yes	1	1	Monthly/ less	2						No
Makindye	0.305293	32.6177	1101.5	8	Male	20	Above primary	Divorced/ separated	Muslim	20	Formal employment	600000	No	No									Yes	Yes	Yes	4 times a week	Yes	Yes	Yes	Yes	1	Yes	Yes	2			2						Yes	2			2
Kawempe	0.340502	32.5884	0	500	Male	24	Above primary	Single	Protestant/ Anglican	15	Petty trader		No	Yes	Yes	Yes	2-3 times a week	Yes	No	1	No	1	No										Yes	1	1	Monthly/ less	2						No
Kawempe	0.347838	32.5853	1162.6	8	Male	20	Above primary	Single	Protestant/ Anglican	1	Petty trader	200000	No	Yes	Yes	Yes	4 times a week	Yes	No	No	No	1	Yes	Yes	Yes	Atleast 5 times a week	No						No										No
Makindye	0.298372	32.5759	1147	4.6	Male	24	Above primary	Single	Born again/ Pentecostal	24	Casual labourer	120000	No	No									Yes	No			No						No										No
Rubaga					Male	24	Above primary	Divorced/ separated	Muslim	8	Petty trader	500000	Yes	Yes	Yes	Yes	Atleast 5 times a week	Yes	1	No	No	1	Yes	Yes	Yes	2-3 times a week	Yes	Yes	Yes	Yes	1	Yes	Yes	1	1	Atleast 5 times a week	1	Yes	Yes	Yes	1	No	No
Nakawa	0.294672	32.6516	0	1600	Female	24	Above primary	Married	Protestant/ Anglican	4	No source of income		No	Yes	Yes	No		No					No										No										No
Kawempe	0.342432	32.5885	1167.2	5	Male	24	Primary and below	Single	Muslim	20	No source of income	50000	No	No									No										Yes	1	1	2-3 times a week	2						No
Kawempe	0.33398	32.575	1183.2	2.8	Male	24	Primary and below	Single	Protestant/ Anglican	5	Petty trader	150000	No	Yes	Yes	Yes	2-3 times a week	Yes	No	No	No	1	No										Yes	1	1	4 times a week	2						Yes	1	2		2
Rubaga	0.29113	32.5409	1166.3	5	Male	18	Primary and below	Single	Muslim	1	Casual labourer	100000	No	No									Yes	Yes	Yes	2-3 times a week	No						Yes	1	1	Atleast 5 times a week	1	Yes	Yes	Yes	Yes	Yes	No
Kawempe					Male	18	Primary and below	Single	Muslim	18	Petty trader	90000	Yes	Yes	Yes	Yes	4 times a week	Yes	No	No	No	1	Yes	Yes	No		No						Yes	1	1	4 times a week	2						Yes	2			2
Kawempe	0.350545	32.5583	0	2200	Male	18	Primary and below	Single	Muslim	14	Casual labourer	100000	No	Yes	Yes	Yes	Atleast 5 times a week	Yes	No	1	No	1	Yes	Yes	No		Yes	Yes	1	Yes	Yes	Yes	Yes	1	1	Atleast 5 times a week	1	Yes	1	Yes	Yes	No	No
Rubaga	0.293872	32.5386	1151.9	4.6	Male	20	Primary and below	Single	Catholic	14	Petty trader	210000	No	Yes	Yes	No		Yes	No	1	No	No	Yes	Yes	Yes	Atleast 5 times a week	Yes	Yes	1	Yes	Yes	Yes	Yes	1	1	2-3 times a week	2						No
Makindye					Male	22	Primary and below	Single	Catholic	6	Transporter	300000	Yes	Yes	Yes	Yes	Atleast 5 times a week	Yes	1	No	No	1	No										Yes	1	1	Monthly/ less	1	1	Yes	Yes	1	No	No
Kawempe	0.333995	32.5751	1192	5	Male	22	Primary and below	Single	Catholic	12	Petty trader	150000	No	Yes	Yes	Yes	2-3 times a week	Yes	No	No	No	1	Yes	Yes	Yes	Atleast 5 times a week	Yes	Yes	Yes	Yes	1	Yes	Yes	1	1	2-3 times a week	1	Yes	Yes	Yes	1	No	No
Kawempe	0.346043	32.5862	1174.3	4.4	Male	22	Primary and below	Divorced/ separated	Muslim	6	Casual labourer	200000	No	Yes	Yes	Yes	2-3 times a week	No					No										Yes	1	1	2-3 times a week	2						No
Kawempe	0.357963	32.5722	1172	4.7	Male	24	Primary and below	Single	Muslim	20	Transporter	450000	No	Yes	Yes	Yes	Atleast 5 times a week	Yes	No	1	No	1	Yes	Yes	Yes	Atleast 5 times a week	Yes	Yes	1	Yes	1	Yes	Yes	1	1	Atleast 5 times a week	2						No
Kawempe	0.33434	32.5774	0	1500	Male	23	Primary and below	Single	Catholic	11	Petty trader	300000	No	Yes	Yes	Yes	Monthly/ less	Yes	No	1	No	1	Yes	Yes	Yes	Atleast 5 times a week	Yes	Yes	1	Yes	1	Yes	Yes	1	1	Monthly/ less	1	Yes	1	Yes	1	No	No
Makindye	0.30841	32.614	1149.5	4.5	Male	23	Primary and below	Single	Muslim	10	Casual labourer	120000	No	Yes	Yes	Yes	4 times a week	Yes	No	No	No	1	No										Yes	1	1	2-3 times a week	1	Yes	Yes	Yes	Yes	Yes	No
Nakawa	0.333208	32.6237	1175.4	3.3	Male	18	Primary and below	Single	Muslim	8	Casual labourer	200000	No	Yes	Yes	Yes	Atleast 5 times a week	Yes	No	No	No	1	No										Yes	1	1	Atleast 5 times a week	1	Yes	Yes	Yes	Yes	Yes	No
Nakawa	0.333198	32.6238	1176.2	4.8	Male	21	Primary and below	Single	Catholic	8	Petty trader	350000	No	No									Yes	Yes	Yes	Atleast 5 times a week	No						Yes	2			2						Yes	2			2
Rubaga	0.293037	32.5402	1180.5	8	Male	20	Primary and below	Single	Catholic	3	Petty trader	300000	No	Yes	Yes	Yes	Atleast 5 times a week	No					Yes	Yes	Yes	Atleast 5 times a week	No						Yes	1	1	Atleast 5 times a week	2						No
Nakawa					Male	19	Primary and below	Single	Catholic	2	Transporter	50000	No	Yes	Yes	Yes	Monthly/ less	Yes	No	No	No	1	Yes	Yes	Yes	Monthly/ less	Yes	Yes	Yes	Yes	1	Yes	Yes	1	1	Monthly/ less	1	Yes	Yes	Yes	1	No	No
Nakawa					Male	24	Primary and below	Single	Catholic	2	Petty trader	300000	No	No									No										Yes	1	1	2-3 times a week	1	Yes	Yes	Yes	1	No	Yes	1	1	2-3 times a week	1	Yes	Yes
Kawempe	0.333943	32.575	1171	4.8	Male	24	Primary and below	Single	Protestant/ Anglican	1	Petty trader	60000	No	Yes	Yes	Yes	2-3 times a week	No					No										No										No
Rubaga	0.293122	32.5401	1133.6	3.9	Male	23	Primary and below	Divorced/ separated	Born again/ Pentecostal	18	Petty trader	270000	No	Yes	Yes	Yes	Atleast 5 times a week	Yes	1	1	No	1	Yes	Yes	Yes	2-3 times a week	No						Yes	1	1	2-3 times a week	1	1	Yes	Yes	Yes	No	No
Makindye	0.307997	32.6141	1130	4.7	Female	23	Primary and below	Divorced/ separated	Other religion	16	Drug dealer	450000	No	Yes	Yes	No		No					Yes	Yes	Yes	Atleast 5 times a week	Yes	1	1	Yes	1	Yes	Yes	1	2		2						No
Nakawa					Male	18	Primary and below	Single	Muslim	15	Petty trader	240000	Yes	No									Yes	Yes	Yes	2-3 times a week	Yes	Yes	Yes	Yes	Yes	1	Yes	2			2						No
Rubaga	0.292928	32.5405	1166.2	4.9	Male	23	Primary and below	Single	Protestant/ Anglican	14	Casual labourer	80000	No	Yes	Yes	Yes	Atleast 5 times a week	No					No										Yes	1	1	Atleast 5 times a week	1	Yes	Yes	Yes	Yes	Yes	No
Makindye	0.298172	32.5763	1150.7	1.4	Male	23	Primary and below	Divorced/ separated	Muslim	12	Petty trader	200000	No	Yes	Yes	Yes	4 times a week	Yes	No	No	No	1	Yes	Yes	Yes	Monthly/ less	Yes	Yes	Yes	Yes	1	Yes	Yes	2			1	Yes	Yes	Yes	Yes	Yes	No
Nakawa	0.322953	32.6372	1197.8	7.9	Male	23	Primary and below	Divorced/ separated	Catholic	10	Casual labourer	150000	No	Yes	Yes	Yes	Atleast 5 times a week	Yes	No	No	No	1	Yes	Yes	Yes	Atleast 5 times a week	Yes	Yes	Yes	Yes	1	Yes	Yes	1	1	Atleast 5 times a week	1	Yes	Yes	Yes	1	No	Yes	2			2
Kawempe	0.348017	32.5891	1170.8	4.7	Male	20	Primary and below	Married	Catholic	7	Petty trader	10000	No	Yes	Yes	No		No					No										No										No
Makindye	0.296258	32.575	1165.1	7.2	Male	19	Primary and below	Single	Catholic	4	Petty trader	150000	No	Yes	Yes	Yes	4 times a week	No					Yes	Yes	Yes	2-3 times a week	No						Yes	1	1	2-3 times a week	2						No
Rubaga					Female	18	Primary and below	Married	Muslim	1	No source of income		No	Yes	No								No										No										No
Rubaga	0.293245	32.5392	1163.8	4.4	Male	19	Primary and below	Single	Catholic	1	Casual labourer	90000	No	Yes	Yes	No		No					No										No										No
Kawempe	0.354097	32.5639	0	1845	Male	22	Primary and below	Single	Muslim	1	No source of income	0	No	Yes	Yes	Yes	Monthly/ less	Yes	No	1	No	No	Yes	Yes	No		No						Yes	1	1	4 times a week	2						No
Kawempe	0.357207	32.5709	1172.1	1.9	Male	24	Primary and below	Married	Other religion	24	Transporter	300000	No	Yes	Yes	Yes	Atleast 5 times a week	Yes	No	No	No	1	No										No										No
Makindye	0.29823	32.5763	1152.8	2.1	Male	22	Primary and below	Single	Muslim	22	Casual labourer	150000	Yes	Yes	No								No										No										No
Kawempe	0.333967	32.575	1181.3	5	Male	19	Primary and below	Single	Born again/ Pentecostal	19	Petty trader	100000	Yes	Yes	Yes	Yes	2-3 times a week	Yes	No	No	No	1	Yes	Yes	No		Yes	Yes	Yes	Yes	1	Yes	No										No
Nakawa	0.316084	32.646	0	2333	Male	20	Primary and below	Single	Catholic	12	Casual labourer	100000	Yes	No									Yes	Yes	No		Yes	Yes	1	Yes	1	Yes	Yes	1	1	Monthly/ less	1	Yes	1	Yes	1	No	No
Makindye	0.296245	32.575	1158	2.6	Male	20	Primary and below	Single	Muslim	11	Casual labourer	1000000	No	No									Yes	Yes	No		Yes	Yes	Yes	Yes	1	1	No										No
Kawempe	0.354097	32.5639	0	1845	Male	18	Primary and below	Single	Catholic	10	No source of income	0	No	No									Yes	Yes	Yes	Monthly/ less	Yes	Yes	1	Yes	Yes	Yes	Yes	1	1	Monthly/ less	1	Yes	1	Yes	Yes	No	No
Makindye	0.293997	32.5831	1149.6	7.4	Male	23	Primary and below	Single	Muslim	8	Petty trader	300000	No	Yes	Yes	Yes	Atleast 5 times a week	No					No										Yes	1	1	Atleast 5 times a week	2						No
Rubaga	0.293892	32.5383	1152.5	2.7	Male	18	Primary and below	Single	Born again/ Pentecostal	5	Petty trader	80000	No	Yes	Yes	Yes	2-3 times a week	No					Yes	Yes	Yes	Atleast 5 times a week	No						No										No
Kawempe	0.350255	32.5619	0	2502	Male	20	Primary and below	Single	Catholic	3	Petty trader	60000	No	Yes	Yes	Yes	Monthly/ less	No					Yes	Yes	Yes	Monthly/ less	No						Yes	1	1	Monthly/ less	2						No
Rubaga					Male	18	Primary and below	Single	Catholic	2	Petty trader	80000	No	Yes	Yes	Yes	Atleast 5 times a week	Yes	No	No	No	1	No										Yes	1	2		1	Yes	Yes	Yes	1	No	No
Nakawa					Male	24	Primary and below	Single	Muslim	24	Petty trader	50000	No	Yes	Yes	Yes	Monthly/ less	No					Yes	Yes	Yes	Atleast 5 times a week	Yes	Yes	Yes	Yes	Yes	1	Yes	1	1	Monthly/ less	1	Yes	Yes	Yes	1	No	No
Nakawa	0.335237	32.6257	1163.1	4.9	Male	24	Primary and below	Single	Muslim	24	Casual labourer	300000	No	Yes	Yes	Yes	2-3 times a week	Yes	No	1	No	1	Yes	Yes	Yes	Atleast 5 times a week	Yes	Yes	1	Yes	1	Yes	Yes	1	1	Atleast 5 times a week	1	Yes	1	Yes	1	No	No
Nakawa					Male	23	Primary and below	Single	Catholic	23	Petty trader	50000	No	Yes	Yes	Yes	Atleast 5 times a week	Yes	No	No	No	1	Yes	Yes	Yes	Atleast 5 times a week	Yes	Yes	Yes	Yes	1	Yes	Yes	1	1	4 times a week	1	Yes	Yes	Yes	1	No	No
Makindye	0.305067	32.6161	1194.3	12	Male	20	Primary and below	Single	Born again/ Pentecostal	20	Peasant/ farmer	0	No	Yes	No								Yes	Yes	Yes	Atleast 5 times a week	Yes	Yes	Yes	Yes	1	Yes	Yes	1	1	Atleast 5 times a week	2						No
Kawempe	0.348003	32.5856	1146.2	4.8	Male	19	Primary and below	Single	Catholic	19	Petty trader	30000	No	Yes	Yes	Yes	Atleast 5 times a week	Yes	No	No	No	1	Yes	Yes	No		Yes	Yes	1	Yes	Yes	Yes	Yes	1	1	4 times a week	1	Yes	1	Yes	Yes	No	Yes	2			1	Yes	1
Nakawa	0.333162	32.6237	1169.7	3	Male	20	Primary and below	Single	Muslim	20	Casual labourer	180000	No	No									Yes	Yes	Yes	Atleast 5 times a week	Yes	Yes	Yes	Yes	1	1	No										No
Kawempe	0.35681	32.5709	1180.2	2.2	Male	20	Primary and below	Single	Born again/ Pentecostal	1	Petty trader	150000	Yes	Yes	Yes	No		Yes	No	1	No	1	No										No										No
Makindye	0.300348	32.5752	1170.7	4.8	Male	23	Primary and below	Divorced/ separated	Muslim	23	Petty trader	900000	No	Yes	Yes	Yes	2-3 times a week	Yes	1	No	No	No	Yes	Yes	Yes	4 times a week	No						Yes	1	1	4 times a week	1	1	1	Yes	Yes	No	No
Makindye	0.305913	32.6171	1138	2.6	Male	20	Primary and below	Single	Catholic	20	Casual labourer	80000	No	Yes	Yes	Yes	Atleast 5 times a week	Yes	No	No	No	1	Yes	Yes	Yes	Atleast 5 times a week	Yes	Yes	Yes	Yes	1	Yes	Yes	1	1	2-3 times a week	2						No
Nakawa	0.333213	32.6238	1177.4	4.4	Female	24	Primary and below	Single	Catholic	1	Casual labourer	250000	No	Yes	Yes	Yes	2-3 times a week	No					No										No										No
Kawempe	0.348223	32.5892	1149.5	5	Male	19	Primary and below	Single	Muslim	15	Petty trader	20000	No	Yes	Yes	Yes	Monthly/ less	No					Yes	Yes	Yes	Atleast 5 times a week	No						Yes	1	1	2-3 times a week	2						No
Makindye					Male	18	Primary and below	Single	Born again/ Pentecostal	4	Petty trader	30000	Yes	Yes	Yes	No		Yes	No	No	No	1	No										No										No
Nakawa	0.290273	32.655	1122.5	9.1	Male	24	Primary and below	Divorced/ separated	Catholic	4	Petty trader	110000	No	Yes	Yes	Yes	Atleast 5 times a week	No					Yes	Yes	Yes	Atleast 5 times a week	Yes	Yes	Yes	Yes	1	Yes	Yes	1	1	Atleast 5 times a week	2						No
Makindye	0.300401	32.5751	0	64.1	Male	23	Primary and below	Single	Muslim	6	No source of income	0	No	No									Yes	Yes	Yes	Monthly/ less	No						Yes	1	1	Monthly/ less	2						No
Rubaga	0.293943	32.5382	1158.9	7.7	Male	18	Primary and below	Single	Muslim	1	Petty trader	750000	No	No									Yes	Yes	Yes	Atleast 5 times a week	No						Yes	1	1	Atleast 5 times a week	2						No
Rubaga	0.29391	32.5382	1154.5	7.7	Male	19	Primary and below	Single	Catholic	13	Petty trader	120000	No	Yes	Yes	No		No					Yes	Yes	Yes	Atleast 5 times a week	No						Yes	1	1	2-3 times a week	2						No
Nakawa	0.30138	32.6472	1222.3	7.9	Male	24	Primary and below	Single	Catholic	7	Transporter	70000	No	Yes	Yes	Yes	4 times a week	No					Yes	Yes	Yes	4 times a week	No						Yes	1	1	4 times a week	2						No
Nakawa	0.323495	32.6378	1174.7	7.9	Male	19	Primary and below	Single	Protestant/ Anglican	4	Peasant/ farmer	450000	No	Yes	Yes	Yes	4 times a week	No					No										No										No
Nakawa					Male	18	Primary and below	Single	Born again/ Pentecostal	18	Casual labourer	150000	Yes	Yes	Yes	Yes	Monthly/ less	Yes	No	No	No	1	No										Yes	1	1	Monthly/ less	1	Yes	Yes	Yes	1	No	No
Rubaga					Male	20	Primary and below	Single	Muslim	6	Petty trader	60000	Yes	Yes	Yes	No		Yes	No	No	No	1	Yes	Yes	Yes	Atleast 5 times a week	Yes	Yes	Yes	Yes	1	Yes	No										No
Kawempe					Male	24	Primary and below	Single	Protestant/ Anglican	24	Petty trader	150000	No	Yes	Yes	Yes	Atleast 5 times a week	Yes	1	1	No	No	No										Yes	1	1	Atleast 5 times a week	1	1	1	Yes	Yes	No	No
Nakawa	0.335325	32.6256	1178.8	3.7	Male	20	Primary and below	Single	Born again/ Pentecostal	20	Casual labourer	180000	No	Yes	Yes	Yes	4 times a week	No					Yes	Yes	Yes	Atleast 5 times a week	Yes	1	Yes	Yes	Yes	Yes	Yes	1	2		2						No
Makindye	0.306193	32.6164	1131.6	4.4	Male	18	Primary and below	Single	Catholic	16	Casual labourer	120000	Yes	No									Yes	Yes	Yes	2-3 times a week	No						Yes	1	1	2-3 times a week	2						No
Rubaga	0.290598	32.5405	1155.1	5	Male	21	Primary and below	Married	Catholic	21	Drug dealer	410000	No	Yes	Yes	Yes	2-3 times a week	No					Yes	Yes	Yes	2-3 times a week	No						No										No
Rubaga	0.293787	32.5386	1163.4	3.5	Male	24	Primary and below	Single	Born again/ Pentecostal	10	Peasant/ farmer	100000	No	Yes	No								Yes	No			Yes	Yes	Yes	Yes	Yes	Yes	Yes	2			2						No
Kawempe	0.342318	32.5884	1204.9	4.6	Male	23	Primary and below	Single	Muslim	6	Petty trader	160000	No	Yes	Yes	Yes	Atleast 5 times a week	Yes	No	No	No	1	Yes	Yes	Yes	Atleast 5 times a week	Yes	Yes	Yes	Yes	1	Yes	Yes	1	1	Monthly/ less	2						No
[truncated: 110 more columns]
